# Supplementary material for: Living in mangroves: a syntrophic scenario unveiling a resourceful microbiome
Source: BMC Microbiol. 2024 Jun 28;24:228. doi: 10.1186/s12866-024-03390-6 (PMC11212195; doi:10.1186/s12866-024-03390-6)
Supplement: Supplementary file 1 — Supplementary Material 1 [file 12866_2024_3390_MOESM1_ESM.xlsx]

## Sheet: ST1_metrics
Local	bin_name	GTDB taxonomic classification	completeness	contamination	genome_size	contigs	longest_contig	predicted_genes	coding_density	GC	n50_contigs	scaffolds	longest_scaffold	n50_scaffold	markers	marker_sets	strain_heterogenity	domain	marker_lineage
ETDI	"bin.71"	"d_Bacteria; p_Zixibacteria; c_MSB-5A5; o_CAIYYT01; f_CAIYYT01;"	100	2.2	"3591807"	218	87147	3119	0.886907	0.549792	24608	218	87147	24608	147	91	0	"Bacteria "	"k__Bacteria (UID2495)"
ETDI	"bin.88"	"d_Bacteria; p_Proteobacteria; c_Gammaproteobacteria; o_Thiohalomonadales; f_UBA6429; g_UBA6492;"	96.97	3.72	"3876968"	282	83278	3976	0.887691	0.511427	21316	282	83278	21316	544	284	10	"Bacteria "	"c__Gammaproteobacteria (UID4267)"
ETDI	"bin.60"	"d_Bacteria; p_Desulfobacterota; c_Desulfobacteria; o_Desulfobacterales;"	96.77	2.42	"4694667"	377	137836	4170	0.877809	0.533651	18820	377	137836	18820	247	155	20	"Bacteria "	"c__Deltaproteobacteria (UID3216)"
ETDI	"bin.28"	"d_Bacteria; p_Proteobacteria; c_Gammaproteobacteria; o_Pseudomonadales; f_Porticoccaceae; g_HB2-32-21;"	95.68	3.64	"2658450"	215	54198	2586	0.896662	0.578105	18594	215	54198	18594	451	270	50	"Bacteria "	"c__Gammaproteobacteria (UID4443)"
ETDI	"bin.26"	"d_Bacteria; p_Nitrospirota; c_Thermodesulfovibrionia; o_Thermodesulfovibrionales; f_UBA6898; g_Sulfobium;"	95.45	5.38	"2907096"	392	36811	3037	0.884839	0.507316	9999	392	36811	9999	181	110	11.11	"Bacteria "	"k__Bacteria (UID3187)"
ETDI	"bin.14"	"d_Bacteria; p_Proteobacteria; c_Gammaproteobacteria; o_Pseudomonadales; f_Alcanivoracaceae; g_PGZG01;"	93.64	0.74	"2560009"	183	78027	2515	0.920938	0.592125	22530	183	78027	22530	451	270	33.33	"Bacteria "	"c__Gammaproteobacteria (UID4443)"
ETDI	"bin.83"	"d_Bacteria; p_Planctomycetota; c_Phycisphaerae; o_UBA1845; f_UBA1845;"	92.05	4.55	"5199558"	482	63650	4363	0.87125	0.643491	16606	482	63650	16606	143	88	0	"Bacteria "	"k__Bacteria (UID2565)"
ETDI	"bin.10"	"d_Bacteria; p_Acidobacteriota; c_Mor1; o_Mor1;"	91.71	6.84	"4515075"	440	73230	4362	0.932576	0.711426	14285	440	73230	14285	188	117	0	"Bacteria "	"k__Bacteria (UID3187)"
ETDI	"bin.11"	"d_Bacteria; p_Proteobacteria; c_Gammaproteobacteria; o_Pseudomonadales;"	90.25	3.52	"2909476"	298	67863	2853	0.913784	0.428777	16764	298	67863	16764	451	270	54.55	"Bacteria "	"c__Gammaproteobacteria (UID4443)"
ETDI	"bin.82"	"d_Bacteria; p_Proteobacteria; c_Gammaproteobacteria; o_Pseudomonadales; f_UBA3067;"	97.96	0.68	"2787624"	129	85408	2497	0.877221	0.452621	37871	129	85408	37871	451	270	33.33	"Bacteria "	"c__Gammaproteobacteria (UID4443)"
ETDI	"bin.94"	"d_Bacteria; p_Proteobacteria; c_Gammaproteobacteria; o_Thiohalomonadales; f_UBA6429;"	93.92	2.62	"3026179"	156	114777	3082	0.898595	0.525564	33971	156	114777	33971	544	284	25	"Bacteria "	"c__Gammaproteobacteria (UID4267)"
ETDI	"bin.97"	"d_Bacteria; p_Actinobacteriota; c_Thermoleophilia; o_RBG-16-64-13; f_RBG-16-64-13;"	89.51	5.17	"2012429"	183	54479	1992	0.932241	0.604655	15265	183	54479	15265	199	116	42.86	"Bacteria "	"p__Actinobacteria (UID1454)"
ETDI	"bin.87"	"d_Bacteria; p_Gemmatimonadota; c_Gemmatimonadetes; o_KS3-K002; f_JABDQB01;"	89.01	2.03	"2934554"	464	36056	2978	0.919056	0.708918	7113	464	36056	7113	147	91	11.11	"Bacteria "	"k__Bacteria (UID2495)"
ETDI	"bin.15"	"d_Bacteria; p_Proteobacteria; c_Gammaproteobacteria; o_Pseudomonadales; f_Porticoccaceae;"	85.96	8.35	"2440255"	375	30427	2576	0.918275	0.663397	8192	375	30427	8192	451	270	15.15	"Bacteria "	"c__Gammaproteobacteria (UID4443)"
ETDI	"bin.90"	"d_Bacteria; p_Proteobacteria; c_Gammaproteobacteria; o_Pseudomonadales; f_HTCC2089; g_SZUA-309;"	85.52	9.9	"4810790"	800	38945	5112	0.926657	0.653904	8700	800	38945	8700	451	270	9.3	"Bacteria "	"c__Gammaproteobacteria (UID4443)"
ETDI	"bin.30"	"d_Bacteria; p_Proteobacteria; c_Gammaproteobacteria; o_Thiohalomonadales; f_UBA6429;"	84.81	3.46	"2650178"	240	65435	2781	0.898361	0.511006	15440	240	65435	15440	544	284	25	"Bacteria "	"c__Gammaproteobacteria (UID4267)"
ETDI	"bin.23"	"d_Bacteria; p_Proteobacteria; c_Gammaproteobacteria; o_Pseudomonadales; f_Porticoccaceae;"	79.64	4.98	"2153736"	424	19723	2364	0.903571	0.675403	5449	424	19723	5449	451	270	0	"Bacteria "	"c__Gammaproteobacteria (UID4443)"
ETDI	"bin.77"	"d_Bacteria; p_Gemmatimonadota; c_Gemmatimonadetes; o_Longimicrobiales; f_UBA6960;"	76.58	1.67	"3185468"	501	63757	3166	0.936602	0.688665	7510	501	63757	7510	147	91	25	"Bacteria "	"k__Bacteria (UID2495)"
ETDI	"bin.2"	"d_Bacteria; p_Proteobacteria; c_Gammaproteobacteria; o_Pseudomonadales; f_Porticoccaceae;"	70.99	4.37	"1623863"	226	32520	1761	0.927049	0.680578	9697	226	32520	9697	451	270	23.53	"Bacteria "	"c__Gammaproteobacteria (UID4443)"
ETDI	"bin.78"	"d_Bacteria; p_Chloroflexota; c_Dehalococcoidia; o_GIF9; f_AB-539-J10; g_E44-bin10;"	67.99	2.81	"951285"	142	32834	1040	0.888881	0.438373	8013	142	32834	8013	151	101	100	"Bacteria "	"k__Bacteria (UID1452)"
ETDI	"bin.92"	"d_Bacteria; p_Cyanobacteria; c_Cyanobacteriia; o_Cyanobacteriales; f_Cyanobacteriaceae;"	67.36	5.14	"2820495"	710	12607	3055	0.837036	0.365724	4009	710	12607	4009	103	58	10	"Bacteria "	"k__Bacteria (UID203)"
ETDI	"bin.52"	"d_Bacteria; p_Proteobacteria; c_Gammaproteobacteria; o_Steroidobacterales; f_Steroidobacteraceae; g_SG8-30;"	66.46	9.74	"2489954"	514	17188	2700	0.923717	0.674494	5022	514	17188	5022	275	174	9.38	"Bacteria "	"c__Gammaproteobacteria (UID4201)"
ETDI	"bin.3"	"d_Bacteria; p_Proteobacteria; c_Gammaproteobacteria; o_Pseudomonadales; f_Porticoccaceae; g_HB2-32-21;"	62.6	2.37	"1528932"	362	13000	1711	0.908612	0.564746	4255	362	13000	4255	451	270	60	"Bacteria "	"c__Gammaproteobacteria (UID4443)"
ETDI	"bin.69"	"d_Bacteria; p_Bacteroidota; c_Bacteroidia; o_Flavobacteriales; f_Flavobacteriaceae; g_QXCW01;"	56.54	2.35	"2061572"	422	20515	2155	0.923299	0.332543	5036	422	20515	5036	571	303	50	"Bacteria "	"s__algicola (UID2846)"
ETDI	"bin.74"	"d_Bacteria; p_Proteobacteria; c_Alphaproteobacteria; o_Kiloniellales; f_J153;"	55.37	0.87	"2319038"	750	25498	2731	0.894439	0.676972	3478	750	25498	3478	349	230	100	"Bacteria "	"c__Alphaproteobacteria (UID3305)"
ETDI	"bin.96"	"d_Bacteria; p_Chloroflexota; c_Anaerolineae; o_Anaerolineales; f_UBA4823; g_JAAYXE01;"	54.8	0.91	"2701399"	675	12771	2928	0.900274	0.518837	3969	675	12771	3969	163	110	0	"Bacteria "	"k__Bacteria (UID1452)"
ETDI	"bin.80"	"d_Bacteria; p_Proteobacteria; c_Gammaproteobacteria; o_UBA5335; f_UBA5335; g_Macondimonas;"	50.08	2.04	"1301334"	465	12717	1570	0.915606	0.661132	3535	465	12717	3535	104	58	0	"Bacteria "	"k__Bacteria (UID203)"

## Sheet: ST2_KEGGpathways
level1	level2	level3	Ps11	Ps82	Alcani_bin14	Portico_bin28	Thio_bin88	Thio_bin94	Desulfo_bin60	Sulfob_bin26	Phycis_bin83	Zixi_bin71	Acido_bin10
Cellular Processes	Cell growth and death	Apoptosis - fly	1	1	1	2	1	1	2	2	2	2
Cellular Processes	Cell growth and death	Apoptosis - multiple species	0	0	0	1	0	0	1	1	1	1
Cellular Processes	Cell growth and death	Apoptosis	0	0	0	1	0	0	1	1	1	1
Cellular Processes	Cell growth and death	Cell cycle - Caulobacter	12	11	12	12	14	14	12	11	11	13
Cellular Processes	Cell growth and death	Ferroptosis	1	1	1	1	1	1	1	1	2	1
Cellular Processes	Cell growth and death	Meiosis - yeast	1	1	1	1	1	1	1	1	1	1
Cellular Processes	Cell growth and death	Necroptosis	4	4	1	3	4	4	5	4	5	4
Cellular Processes	Cell growth and death	Oocyte meiosis	0	0	0	0	0	0	0	0	1	0
Cellular Processes	Cell growth and death	p53 signaling pathway	0	0	0	1	0	0	1	1	1	1
Cellular Processes	Cell motility	Bacterial chemotaxis	3	4	7	3	10	3	16	7	13	10
Cellular Processes	Cell motility	Flagellar assembly	2	2	2	2	11	5	38	2	34	31
Cellular Processes	Cellular community - prokaryotes	Biofilm formation - Escherichia coli	7	10	11	6	17	17	13	6	7	7
Cellular Processes	Cellular community - prokaryotes	Biofilm formation - Pseudomonas aeruginosa	21	21	21	15	25	18	7	5	8	7
Cellular Processes	Cellular community - prokaryotes	Biofilm formation - Vibrio cholerae	21	27	26	20	25	26	18	16	16	18
Cellular Processes	Cellular community - prokaryotes	Quorum sensing	28	31	23	27	32	19	26	30	20	23
Cellular Processes	Transport and catabolism	Autophagy - yeast	0	0	0	0	1	1	0	1	2	1
Cellular Processes	Transport and catabolism	Cell cycle	0	0	0	0	0	0	0	0	0	0
Cellular Processes	Transport and catabolism	Cell cycle - yeast	0	0	0	0	0	0	0	0	0	0
Cellular Processes	Transport and catabolism	Lysosome	1	0	0	0	0	0	1	1	4	2
Cellular Processes	Transport and catabolism	Peroxisome	8	5	7	4	5	4	4	3	4	3
Environmental Information Processing	Membrane transport	ABC transporters	45	43	40	40	50	41	47	48	29	37
Environmental Information Processing	Membrane transport	Bacterial excretion system	28	27	26	27	25	24	26	23	18	20
Environmental Information Processing	Membrane transport	Phosphotransferase system (PTS)	3	4	3	4	4	4	4	0	3	5
Environmental Information Processing	Signal transduction	AMPK signaling pathway	2	0	1	0	1	4	2	2	2	0
Environmental Information Processing	Signal transduction	Apelin signaling pathway	0	1	0	0	0	0	0	0	0	0
Environmental Information Processing	Signal transduction	Calcium signaling pathway	0	0	0	0	0	0	0	0	1	1
Environmental Information Processing	Signal transduction	cAMP signaling pathway	0	0	0	0	1	0	0	0	1	0
Environmental Information Processing	Signal transduction	cGMP-PKG signaling pathway	0	0	0	0	1	0	0	0	0	1
Environmental Information Processing	Signal transduction	ErbB signaling pathway	0	0	0	0	0	0	0	0	1	0
Environmental Information Processing	Signal transduction	FoxO signaling pathway	1	0	1	0	1	1	2	1	1	1
Environmental Information Processing	Signal transduction	HIF-1 signaling pathway	4	6	3	5	5	7	7	6	6	3
Environmental Information Processing	Signal transduction	MAPK signaling pathway - fly	0	0	1	0	1	0	1	0	1	1
Environmental Information Processing	Signal transduction	MAPK signaling pathway - plant	2	2	2	1	2	2	2	3	2	2
Environmental Information Processing	Signal transduction	MAPK signaling pathway - yeast	0	0	0	0	0	0	0	1	0	0
Environmental Information Processing	Signal transduction	Notch signaling pathway	0	1	0	0	0	0	0	0	0	0
Environmental Information Processing	Signal transduction	Phosphatidylinositol signaling system	2	2	1	3	3	3	2	3	2	2
Environmental Information Processing	Signal transduction	Phospholipase D signaling pathway	0	0	0	1	1	1	0	1	0	0
Environmental Information Processing	Signal transduction	PI3K-Akt signaling pathway	2	1	0	1	1	1	2	1	1	0
Environmental Information Processing	Signal transduction	Sphingolipid signaling pathway	1	0	1	0	0	0	0	0	0	0
Environmental Information Processing	Signal transduction	Two-component system	59	59	72	41	73	70	72	66	64	68
Environmental Information Processing	Signal transduction	Wnt signaling pathway	0	0	0	0	0	0	0	0	1	0
Environmental Information Processing	Signaling molecules and interaction	ECM-receptor interaction	0	0	0	0	0	0	0	0	1	0
Environmental Information Processing	Signaling molecules and interaction	Neuroactive ligand-receptor interaction	0	0	0	0	0	0	0	0	0	0
Genetic Information Processing	Folding, sorting and degradation	Proteasome	0	0	0	0	0	0	0	0	0	1
Genetic Information Processing	Folding, sorting and degradation	Protein export	15	17	16	16	16	14	15	13	12	15
Genetic Information Processing	Folding, sorting and degradation	Protein processing in endoplasmic reticulum	1	2	0	2	2	2	2	3	1	1
Genetic Information Processing	Folding, sorting and degradation	RNA degradation	14	13	15	12	11	13	14	15	11	9
Genetic Information Processing	Folding, sorting and degradation	Sulfur relay system	14	14	11	16	15	15	10	14	9	2
Genetic Information Processing	Folding, sorting and degradation	Ubiquitin mediated proteolysis	0	0	0	0	0	0	0	0	0	0
Genetic Information Processing	Information processing in viruses	Viral life cycle - HIV-1	1	1	0	0	0	1	1	0	1	1
Genetic Information Processing	Replication and repair	Base excision repair	8	9	7	6	10	10	10	9	8	13
Genetic Information Processing	Replication and repair	DNA replication	13	13	12	14	12	14	12	12	9	12
Genetic Information Processing	Replication and repair	Fanconi anemia pathway	0	0	0	0	0	0	0	0	0	1
Genetic Information Processing	Replication and repair	Homologous recombination	17	18	19	19	18	21	16	18	15	17
Genetic Information Processing	Replication and repair	Mismatch repair	13	14	14	14	15	17	13	15	10	14
Genetic Information Processing	Replication and repair	Non-homologous end-joining	0	0	0	0	0	0	0	1	2	0
Genetic Information Processing	Replication and repair	Nucleotide excision repair	6	7	6	6	5	6	7	7	7	7
Genetic Information Processing	Transcription	Basal transcription factors	1	0	0	0	0	0	0	0	0	0
Genetic Information Processing	Transcription	RNA polymerase	4	4	4	4	3	2	3	4	4	4
Genetic Information Processing	Translation	Aminoacyl-tRNA biosynthesis	22	26	22	24	24	21	25	24	21	25
Genetic Information Processing	Translation	Ribosome biogenesis in eukaryotes	1	3	3	3	2	2	1	1	2	1
Genetic Information Processing	Translation	Ribosome	50	52	51	51	28	21	46	44	44	44
Human Diseases	Drug resistance: antimicrobial	beta-Lactam resistance	8	12	8	13	8	7	12	10	5	9
Human Diseases	Drug resistance: antimicrobial	Cationic antimicrobial peptide (CAMP) resistance	9	9	7	7	15	10	12	7	6	7
Human Diseases	Drug resistance: antimicrobial	Vancomycin resistance	5	5	5	5	5	5	5	6	6	5
Metabolism	Amino acid metabolism	Alanine, aspartate and glutamate metabolism	18	20	15	19	23	19	22	20	22	16	25
Metabolism	Amino acid metabolism	Arginine and proline metabolism	8	16	12	12	20	16	14	11	19	11	17
Metabolism	Amino acid metabolism	Arginine biosynthesis	17	20	14	21	20	10	14	12	12	7	16
Metabolism	Amino acid metabolism	Cysteine and methionine metabolism	26	30	28	25	26	25	20	21	19	19	29
Metabolism	Amino acid metabolism	Glycine, serine and threonine metabolism	30	29	20	26	24	24	25	16	21	21	24
Metabolism	Amino acid metabolism	Histidine metabolism	14	12	8	13	12	14	14	10	16	9	9
Metabolism	Amino acid metabolism	Lysine biosynthesis	15	13	12	13	12	12	11	11	10	6	19
Metabolism	Amino acid metabolism	Lysine degradation	7	7	7	7	7	8	10	3	12	3	7
Metabolism	Amino acid metabolism	Phenylalanine metabolism	8	8	7	6	6	5	6	3	9	9	12
Metabolism	Amino acid metabolism	Phenylalanine, tyrosine and tryptophan biosynthesis	16	19	14	19	19	18	22	21	17	22	12
Metabolism	Amino acid metabolism	Tryptophan metabolism	9	7	7	6	9	6	8	3	6	6	18
Metabolism	Amino acid metabolism	Tyrosine metabolism	5	4	4	8	6	4	4	4	7	7	6
Metabolism	Amino acid metabolism	Valine, leucine and isoleucine biosynthesis	11	11	11	12	10	11	10	10	8	6	7
Metabolism	Amino acid metabolism	Valine, leucine and isoleucine degradation	14	14	15	19	5	8	20	8	14	18	20
Metabolism	Biosynthesis of other secondary metabolites	Acarbose and validamycin biosynthesis	0	2	0	1	1	0	1	3	1	2	2
Metabolism	Biosynthesis of other secondary metabolites	Betalain biosynthesis	0	1	0	0	0	0	0	0	0	1	2
Metabolism	Biosynthesis of other secondary metabolites	Biosynthesis of various alkaloids	0	0	0	1	0	0	0	0	0	0	0
Metabolism	Biosynthesis of other secondary metabolites	Biosynthesis of various antibiotics	2	2	1	3	1	1	2	1	2	1	1
Metabolism	Biosynthesis of other secondary metabolites	Biosynthesis of various other secondary metabolites	0	0	0	0	0	1	0	0	0	0	1
Metabolism	Biosynthesis of other secondary metabolites	Biosynthesis of various plant secondary metabolites	3	2	1	2	1	2	3	3	2	3	2
Metabolism	Biosynthesis of other secondary metabolites	Caffeine metabolism	0	0	0	0	0	0	0	0	0	0	0
Metabolism	Biosynthesis of other secondary metabolites	Carbapenem biosynthesis	1	2	1	1	1	2	2	2	2	0	0
Metabolism	Biosynthesis of other secondary metabolites	Degradation of flavonoids	1	0	0	0	0	0	2	1	3	1	0
Metabolism	Biosynthesis of other secondary metabolites	Flavonoid biosynthesis	0	0	0	1	0	0	0	1	0	1	1
Metabolism	Biosynthesis of other secondary metabolites	Glucosinolate biosynthesis	2	2	2	2	2	2	2	2	2	2	2
Metabolism	Biosynthesis of other secondary metabolites	Indole alkaloid biosynthesis	0	0	0	0	0	0	0	0	0	1	1
Metabolism	Biosynthesis of other secondary metabolites	Isoflavonoid biosynthesis	0	0	0	0	0	0	0	0	0	0	1
Metabolism	Biosynthesis of other secondary metabolites	Isoquinoline alkaloid biosynthesis	1	1	1	2	2	1	1	1	1	2	3
Metabolism	Biosynthesis of other secondary metabolites	Monobactam biosynthesis	6	5	5	6	5	3	6	5	3	0	7
Metabolism	Biosynthesis of other secondary metabolites	Neomycin, kanamycin and gentamicin biosynthesis	1	1	0	0	1	1	1	1	1	1	1
Metabolism	Biosynthesis of other secondary metabolites	Novobiocin biosynthesis	2	3	2	4	3	2	4	3	3	3	2
Metabolism	Biosynthesis of other secondary metabolites	Penicillin and cephalosporin biosynthesis	0	0	0	0	0	0	0	0	2	0	2
Metabolism	Biosynthesis of other secondary metabolites	Phenazine biosynthesis	3	3	0	3	2	2	3	2	2	2	3
Metabolism	Biosynthesis of other secondary metabolites	Phenylpropanoid biosynthesis	0	2	1	2	2	2	2	2	1	3	3
Metabolism	Biosynthesis of other secondary metabolites	Prodigiosin biosynthesis	3	2	3	2	2	2	2	2	3	2	4
Metabolism	Biosynthesis of other secondary metabolites	Staurosporine biosynthesis	1	0	0	0	0	0	1	1	0	0	0
Metabolism	Biosynthesis of other secondary metabolites	Stilbenoid, diarylheptanoid and gingerol biosynthesis	0	0	0	1	0	0	0	1	0	1	1
Metabolism	Biosynthesis of other secondary metabolites	Streptomycin biosynthesis	3	8	1	3	7	5	5	7	6	8	7
Metabolism	Biosynthesis of other secondary metabolites	Tropane, piperidine and pyridine alkaloid biosynthesis	2	2	2	3	2	2	2	2	3	3	1
Metabolism	Carbohydrate metabolism	Amino sugar and nucleotide sugar metabolism	21	26	17	19	32	25	29	24	38	26	36
Metabolism	Carbohydrate metabolism	Ascorbate and aldarate metabolism	2	3	3	5	4	4	5	1	4	0	5
Metabolism	Carbohydrate metabolism	Butanoate metabolism	16	9	13	21	15	14	33	10	13	19	21
Metabolism	Carbohydrate metabolism	C5-Branched dibasic acid metabolism	7	6	7	7	7	7	7	5	6	6	6
Metabolism	Carbohydrate metabolism	Citrate cycle (TCA cycle)	18	21	18	26	21	20	32	15	22	23	21
Metabolism	Carbohydrate metabolism	Fructose and mannose metabolism	9	9	5	8	12	10	17	10	18	17	19
Metabolism	Carbohydrate metabolism	Galactose metabolism	7	6	3	3	7	6	15	8	8	7	6
Metabolism	Carbohydrate metabolism	Glycolysis / Gluconeogenesis	22	23	19	27	25	27	41	26	26	25	32
Metabolism	Carbohydrate metabolism	Glyoxylate and dicarboxylate metabolism	28	22	13	30	25	28	27	16	18	25	23
Metabolism	Carbohydrate metabolism	Inositol phosphate metabolism	3	3	2	3	4	3	3	3	3	3	3
Metabolism	Carbohydrate metabolism	Pentose and glucuronate interconversions	5	5	4	5	5	4	11	3	9	4	4
Metabolism	Carbohydrate metabolism	Pentose phosphate pathway	11	16	9	10	16	16	23	18	17	14	18
Metabolism	Carbohydrate metabolism	Propanoate metabolism	13	14	15	19	13	19	26	12	22	22	26
Metabolism	Carbohydrate metabolism	Pyruvate metabolism	26	26	26	35	29	29	42	26	33	34	36
Metabolism	Carbohydrate metabolism	Starch and sucrose metabolism	7	12	5	5	18	17	18	20	21	12	26
Metabolism	Energy metabolism	Carbon fixation in photosynthetic organisms	9	12	10	8	14	13	11	10	11	12	13
Metabolism	Energy metabolism	Carbon fixation pathways in prokaryotes	17	19	19	30	26	28	41	27	28	37	31
Metabolism	Energy metabolism	Methane metabolism	22	21	14	29	24	29	41	27	23	26	21
Metabolism	Energy metabolism	Nitrogen metabolism	17	17	11	17	18	16	13	10	10	11	15
Metabolism	Energy metabolism	Oxidative phosphorylation	30	30	31	24	47	44	48	38	38	45	50
Metabolism	Energy metabolism	Photosynthesis - antenna proteins	0	0	0	0	0	0	0	2	0	0	0
Metabolism	Energy metabolism	Photosynthesis	8	8	8	8	9	8	8	9	6	8	11
Metabolism	Energy metabolism	Sulfur metabolism	13	10	10	19	24	25	17	16	15	6	19
Metabolism	Global and overview maps	2-Oxocarboxylic acid metabolism	23	24	22	25	22	19	21	20	16	13	33
Metabolism	Global and overview maps	Biosynthesis of amino acids	97	98	83	98	91	92	96	89	79	63	80
Metabolism	Global and overview maps	Biosynthesis of cofactors	102	111	98	111	110	113	104	97	92	91	108
Metabolism	Global and overview maps	Biosynthesis of nucleotide sugars	29	37	22	27	41	32	34	24	40	62	43
Metabolism	Global and overview maps	Biosynthesis of secondary metabolites	222	242	197	242	239	229	261	219	217	206	244
Metabolism	Global and overview maps	Carbon metabolism	68	74	55	88	78	78	108	71	81	90	82
Metabolism	Global and overview maps	Degradation of aromatic compounds	12	11	9	12	5	6	7	5	7	5	19
Metabolism	Global and overview maps	Fatty acid metabolism	15	13	18	19	16	15	11	12	16	15	21
Metabolism	Global and overview maps	Metabolic pathways	499	512	436	527	549	522	596	474	527	499	583
Metabolism	Global and overview maps	Microbial metabolism in diverse environments	135	127	103	165	150	149	196	120	143	126	173
Metabolism	Global and overview maps	Nucleotide metabolism	23	27	29	24	26	24	29	24	22	30	29
Metabolism	Glycan biosynthesis and metabolism	Arabinogalactan biosynthesis - Mycobacterium	0	1	1	0	1	0	1	0	2	1	1
Metabolism	Glycan biosynthesis and metabolism	Exopolysaccharide biosynthesis	2	2	2	1	5	1	3	0	4	5	2
Metabolism	Glycan biosynthesis and metabolism	Glycosaminoglycan biosynthesis - chondroitin sulfate/dermatan sulfate	0	0	0	0	0	0	1	0	0	0	0
Metabolism	Glycan biosynthesis and metabolism	Glycosaminoglycan degradation	1	1	1	1	1	1	1	2	0	1	0
Metabolism	Glycan biosynthesis and metabolism	Glycosphingolipid biosynthesis - ganglio series	0	0	0	0	0	0	0	1	1	0	0
Metabolism	Glycan biosynthesis and metabolism	Glycosphingolipid biosynthesis - globo and isoglobo series	0	0	0	0	0	0	1	1	1	0	0
Metabolism	Glycan biosynthesis and metabolism	Lipoarabinomannan (LAM) biosynthesis	0	0	0	0	1	1	0	0	3	0	1
Metabolism	Glycan biosynthesis and metabolism	Lipopolysaccharide biosynthesis	21	19	13	19	21	19	16	15	17	17	17
Metabolism	Glycan biosynthesis and metabolism	Mannose type O-glycan biosynthesis	0	0	0	0	0	0	0	0	1	0	0
Metabolism	Glycan biosynthesis and metabolism	N-Glycan biosynthesis	0	0	0	0	0	0	1	1	1	1	1
Metabolism	Glycan biosynthesis and metabolism	O-Antigen nucleotide sugar biosynthesis	9	15	6	7	14	8	9	8	20	16	21
Metabolism	Glycan biosynthesis and metabolism	O-Antigen repeat unit biosynthesis	0	1	1	0	0	0	1	0	1	1	1
Metabolism	Glycan biosynthesis and metabolism	Other glycan degradation	0	0	0	0	0	0	2	2	7	4	1
Metabolism	Glycan biosynthesis and metabolism	Other types of O-glycan biosynthesis	0	0	0	0	0	0	0	0	1	0	0
Metabolism	Glycan biosynthesis and metabolism	Peptidoglycan biosynthesis	17	17	17	17	18	18	14	17	17	21	16
Metabolism	Glycan biosynthesis and metabolism	Teichoic acid biosynthesis	2	2	3	2	3	2	2	2	3	3	2
Metabolism	Glycan biosynthesis and metabolism	Various types of N-glycan biosynthesis	0	0	0	0	0	0	0	2	1	0	0
Metabolism	Lipid metabolism	alpha-Linolenic acid metabolism	1	1	1	1	0	1	3	0	0	0	1
Metabolism	Lipid metabolism	Arachidonic acid metabolism	1	1	1	0	0	1	1	0	0	0	0
Metabolism	Lipid metabolism	Biosynthesis of unsaturated fatty acids	3	3	2	2	2	2	1	0	1	0	2
Metabolism	Lipid metabolism	Ether lipid metabolism	0	1	2	0	1	1	1	0	0	0	0
Metabolism	Lipid metabolism	Fatty acid biosynthesis	10	11	13	13	12	11	7	10	12	13	13
Metabolism	Lipid metabolism	Fatty acid degradation	13	11	12	13	8	6	8	4	8	3	12
Metabolism	Lipid metabolism	Fatty acid elongation	1	0	0	0	0	0	0	0	0	0	0
Metabolism	Lipid metabolism	Glycerolipid metabolism	9	6	8	5	6	6	9	5	5	4	3
Metabolism	Lipid metabolism	Glycerophospholipid metabolism	16	15	16	12	17	16	15	12	11	11	10
Metabolism	Lipid metabolism	Linoleic acid metabolism	1	1	2	0	0	1	1	0	0	0	1
Metabolism	Lipid metabolism	Primary bile acid biosynthesis	3	1	1	1	0	0	0	0	0	0	1
Metabolism	Lipid metabolism	Secondary bile acid biosynthesis	0	1	1	0	1	0	0	1	1	0	0
Metabolism	Lipid metabolism	Sphingolipid metabolism	3	0	1	0	1	0	3	1	5	4	2
Metabolism	Lipid metabolism	Steroid biosynthesis	2	0	0	0	0	0	0	0	0	1	1
Metabolism	Lipid metabolism	Steroid hormone biosynthesis	4	0	0	3	0	0	0	0	0	0	0
Metabolism	Metabolism of cofactors and vitamins	Biotin metabolism	10	11	12	8	11	12	8	9	6	6	6
Metabolism	Metabolism of cofactors and vitamins	Folate biosynthesis	23	25	19	21	24	23	22	12	17	16	19
Metabolism	Metabolism of cofactors and vitamins	Lipoic acid metabolism	2	2	1	2	2	2	2	2	2	3	13
Metabolism	Metabolism of cofactors and vitamins	Nicotinate and nicotinamide metabolism	12	14	15	15	12	11	14	9	10	13	19
Metabolism	Metabolism of cofactors and vitamins	One carbon pool by folate	12	12	9	12	12	11	14	10	11	11	11
Metabolism	Metabolism of cofactors and vitamins	Pantothenate and CoA biosynthesis	15	15	16	16	13	14	15	12	17	13	15
Metabolism	Metabolism of cofactors and vitamins	Porphyrin metabolism	17	17	13	19	18	19	16	18	18	16	15
Metabolism	Metabolism of cofactors and vitamins	Retinol metabolism	3	1	2	3	3	2	2	1	1	0	3
Metabolism	Metabolism of cofactors and vitamins	Riboflavin metabolism	9	9	7	9	8	8	6	6	7	8	8
Metabolism	Metabolism of cofactors and vitamins	Thiamine metabolism	9	11	8	6	10	10	10	11	10	4	9
Metabolism	Metabolism of cofactors and vitamins	Ubiquinone and other terpenoid-quinone biosynthesis	6	10	8	12	11	11	14	10	9	10	11
Metabolism	Metabolism of cofactors and vitamins	Vitamin B6 metabolism	6	4	6	6	5	4	4	4	2	4	4
Metabolism	Metabolism of other amino acids	beta-Alanine metabolism	5	5	6	8	5	5	5	2	11	4	8
Metabolism	Metabolism of other amino acids	Cyanoamino acid metabolism	4	3	2	3	4	3	4	2	6	4	5
Metabolism	Metabolism of other amino acids	D-Amino acid metabolism	6	7	6	7	8	6	6	6	9	7	11
Metabolism	Metabolism of other amino acids	Glutathione metabolism	9	11	10	10	12	10	8	9	9	7	8
Metabolism	Metabolism of other amino acids	Phosphonate and phosphinate metabolism	0	0	0	0	0	1	1	0	1	0	0
Metabolism	Metabolism of other amino acids	Selenocompound metabolism	4	6	9	5	5	4	8	8	12	6	15
Metabolism	Metabolism of other amino acids	Taurine and hypotaurine metabolism	3	4	1	3	3	3	4	1	5	4	5
Metabolism	Metabolism of terpenoids and polyketides	Biosynthesis of ansamycins	2	1	1	0	1	1	1	1	1	1	1
Metabolism	Metabolism of terpenoids and polyketides	Biosynthesis of enediyne antibiotics	0	0	0	1	0	0	0	1	0	0	0
Metabolism	Metabolism of terpenoids and polyketides	Biosynthesis of siderophore group nonribosomal peptides	0	1	0	1	0	0	1	2	0	1	0
Metabolism	Metabolism of terpenoids and polyketides	Biosynthesis of type II polyketide products	0	0	0	0	0	0	0	0	1	0	1
Metabolism	Metabolism of terpenoids and polyketides	Biosynthesis of vancomycin group antibiotics	0	1	0	1	0	0	0	1	0	1	1
Metabolism	Metabolism of terpenoids and polyketides	Carotenoid biosynthesis	1	1	1	0	2	2	0	1	0	1	0
Metabolism	Metabolism of terpenoids and polyketides	Geraniol degradation	5	1	8	3	1	1	5	0	1	0	0
Metabolism	Metabolism of terpenoids and polyketides	Insect hormone biosynthesis	1	1	1	1	0	0	1	0	1	0	1
Metabolism	Metabolism of terpenoids and polyketides	Limonene and pinene degradation	3	2	3	3	1	1	2	0	2	0	1
Metabolism	Metabolism of terpenoids and polyketides	Monoterpenoid biosynthesis	0	0	0	0	0	0	0	0	0	0	0
Metabolism	Metabolism of terpenoids and polyketides	Nonribosomal peptide structures	0	0	0	0	1	0	0	0	0	0	1
Metabolism	Metabolism of terpenoids and polyketides	Polyketide sugar unit biosynthesis	0	4	1	2	3	1	1	2	3	4	4
Metabolism	Metabolism of terpenoids and polyketides	Sesquiterpenoid and triterpenoid biosynthesis	0	0	0	0	0	0	0	1	1	1	1
Metabolism	Metabolism of terpenoids and polyketides	Terpenoid backbone biosynthesis	11	12	13	14	14	14	15	14	10	18	13
Metabolism	Metabolism of terpenoids and polyketides	Type I polyketide structures	1	0	0	0	0	0	0	0	0	0	0
Metabolism	Metabolism of terpenoids and polyketides	Zeatin biosynthesis	0	1	2	1	1	1	1	1	1	1	1
Metabolism	Nucleotide metabolism	Purine metabolism	39	43	37	40	41	33	40	35	30	32	37
Metabolism	Nucleotide metabolism	Pyrimidine metabolism	20	24	24	24	27	26	25	20	28	30	21
Metabolism	Xenobiotics biodegradation and metabolism	Aminobenzoate degradation	5	4	1	4	7	3	10	2	5	4	4
Metabolism	Xenobiotics biodegradation and metabolism	Atrazine degradation	3	4	2	5	6	0	0	0	0	0	0
Metabolism	Xenobiotics biodegradation and metabolism	Benzoate degradation	8	4	4	10	5	5	15	4	7	4	23
Metabolism	Xenobiotics biodegradation and metabolism	Bisphenol degradation	0	0	0	1	0	0	0	0	0	0	0
Metabolism	Xenobiotics biodegradation and metabolism	Caprolactam degradation	3	3	4	4	1	1	2	0	1	0	3
Metabolism	Xenobiotics biodegradation and metabolism	Chloroalkane and chloroalkene degradation	4	3	4	6	6	2	7	1	4	0	6
Metabolism	Xenobiotics biodegradation and metabolism	Chlorocyclohexane and chlorobenzene degradation	0	0	2	3	3	3	2	0	4	1	3
Metabolism	Xenobiotics biodegradation and metabolism	Dioxin degradation	5	1	1	0	1	0	0	1	0	0	1
Metabolism	Xenobiotics biodegradation and metabolism	Drug metabolism - cytochrome P450	3	2	3	4	4	1	2	1	1	1	4
Metabolism	Xenobiotics biodegradation and metabolism	Drug metabolism - other enzymes	4	5	8	4	8	6	6	1	6	9	6
Metabolism	Xenobiotics biodegradation and metabolism	Ethylbenzene degradation	1	1	0	1	0	1	1	0	0	1	1
Metabolism	Xenobiotics biodegradation and metabolism	Fluorobenzoate degradation	0	0	0	1	3	1	1	1	2	1	1
Metabolism	Xenobiotics biodegradation and metabolism	Furfural degradation	0	0	0	1	0	0	1	0	0	0	0
Metabolism	Xenobiotics biodegradation and metabolism	Metabolism of xenobiotics by cytochrome P450	3	2	3	4	3	1	2	1	1	1	3
Metabolism	Xenobiotics biodegradation and metabolism	Naphthalene degradation	4	3	3	4	2	1	2	1	1	1	2
Metabolism	Xenobiotics biodegradation and metabolism	Nitrotoluene degradation	0	1	0	0	7	6	8	4	2	2	4
Metabolism	Xenobiotics biodegradation and metabolism	Polycyclic aromatic hydrocarbon degradation	1	1	1	0	1	1	4	0	0	1	0
Metabolism	Xenobiotics biodegradation and metabolism	Steroid degradation	5	0	1	1	0	0	1	0	1	0	0
Metabolism	Xenobiotics biodegradation and metabolism	Styrene degradation	4	1	1	1	6	2	3	0	2	2	0
Metabolism	Xenobiotics biodegradation and metabolism	Toluene degradation	1	1	1	2	1	1	1	0	2	1	3
Metabolism	Xenobiotics biodegradation and metabolism	Xylene degradation	5	3	1	0	2	1	0	2	1	0	2

## Sheet: ST3_KEGGmodules
level2	level3	mod	PS11	PS82	AL	PO	TH	TH94	DE	SU	PY	ZI	AC
Amino acid metabolism	Arginine and proline metabolism	M00015 Proline biosynthesis	0	1	0	0	0	1	1	1	1	0	0
Amino acid metabolism	Arginine and proline metabolism	M00028 Ornithine biosynthesis	0	1	0	1	1	1	1	0	0	0	0
Amino acid metabolism	Arginine and proline metabolism	M00134 Polyamine biosynthesis	0	0	0	0	0	0	0	0	0	0	0
Amino acid metabolism	Arginine and proline metabolism	M00844 Arginine biosynthesis	0	1	0	1	1	1	1	1	1	0	1
Amino acid metabolism	Arginine and proline metabolism	M00845 Arginine biosynthesis	0	1	0	1	0	0	0	0	0	0	0
Amino acid metabolism	Aromatic amino acid metabolism	M00022 Shikimate pathway	1	0	0	1	1	1	0	1	0	1	1
Amino acid metabolism	Aromatic amino acid metabolism	M00023 Tryptophan biosynthesis chorismate	1	1	0	1	1	1	1	1	1	1	1
Amino acid metabolism	Aromatic amino acid metabolism	M00024 Phenylalanine biosynthesis	0	0	0	1	0	0	0	0	0	0	0
Amino acid metabolism	Aromatic amino acid metabolism	M00025 Tyrosine biosynthesis chorismate HPP	0	0	0	0	0	0	0	0	0	0	0	1
Amino acid metabolism	Aromatic amino acid metabolism	M00038 Tryptophan metabolism tryptophan	0	0	0	0	0	0	0	0	0	0	0	1
Amino acid metabolism	Aromatic amino acid metabolism	M00040 Tyrosine biosynthesis chorismate arogenate	0	0	0	1	0	0	0	0	0	0	0
Amino acid metabolism	Branched-chain amino acid metabolism	M00019 Valine/isoleucine biosynthesis	1	1	1	1	1	1	1	1	0	0	0
Amino acid metabolism	Branched-chain amino acid metabolism	M00036 Leucine degradation	0	0	0	0	0	0	0	0	0	0	0	1
Amino acid metabolism	Branched-chain amino acid metabolism	M00432 Leucine biosynthesis	1	0	1	1	1	1	1	1	1	0	1
Amino acid metabolism	Branched-chain amino acid metabolism	M00570 Isoleucine biosynthesis	1	1	1	1	1	1	0	1	0	0	0
Amino acid metabolism	Cysteine and methionine metabolism	M00017 Methionine biosynthesis	0	0	0	0	0	0	0	0	0	0	0	1
Amino acid metabolism	Cysteine and methionine metabolism	M00021 Cysteine biosynthesis	1	1	0	1	0	0	1	0	1	1	1
Amino acid metabolism	Cysteine and methionine metabolism	M00034 Methionine salvage pathway	0	0	0	0	0	0	0	0	0	0	0	1
Amino acid metabolism	Cysteine and methionine metabolism	M00035 Methionine degradation	0	0	0	0	0	0	0	0	0	1	0
Amino acid metabolism	Cysteine and methionine metabolism	M00338 Cysteine biosynthesis homocysteine	0	0	0	0	0	0	0	0	0	1	1
Amino acid metabolism	Histidine metabolism	M00026 Histidine biosynthesis	1	1	0	0	0	0	1	0	0	0	0
Amino acid metabolism	Histidine metabolism	M00045 Histidine degradation	0	0	0	0	0	0	0	0	1	1	0
Amino acid metabolism	Lysine biosynthesis	M00016 Lysine biosynthesis succinyl-DAP pathway	1	1	0	1	0	0	0	0	0	0	1
Amino acid metabolism	Lysine biosynthesis	M00527 Lysine biosynthesis DAP aminotransferase pathway	0	0	0	0	0	0	1	1	0	0	0
Amino acid metabolism	Other amino acid metabolism	M00118 Glutathione biosynthesis	1	0	1	1	1	1	0	0	0	0	0
Amino acid metabolism	Serine threonine metabolism	M00018 Threonine biosynthesis	1	0	1	0	0	0	1	0	1	0	1
Amino acid metabolism	Serine threonine metabolism	M00020 Serine biosynthesis	1	1	1	1	1	1	1	0	0	0	0
Amino acid metabolism	Serine threonine metabolism	M00033 Ectoine biosynthesis	0	1	1	1	0	0	0	0	0	0	0
Amino acid metabolism	Serine threonine metabolism	M00555 Betaine biosynthesis	1	0	0	0	0	0	0	0	0	0	0
Carbohydrate metabolism	Amino sugar and nucleotide sugar metabolism	M00549 Nucleotide sugar biosynthesis	1	1	0	0	1	0	1	0	0	0	0
Carbohydrate metabolism	Amino sugar and nucleotide sugar metabolism	M00909 UDP-N-acetyl-D-glucosamine biosynthesis prokaryotes	0	1	0	0	1	1	1	1	0	0	1
Carbohydrate metabolism	Carbon fixation pathways in prokaryotes	M00168 CAM(Crassulacean acid metabolism) dark	0	1	0	0	0	1	0	0	0	1	1
Carbohydrate metabolism	Carbon fixation pathways in prokaryotes	M00169 CAM(Crassulacean acid metabolism) light	0	0	0	0	0	0	1	0	0	1	1
Carbohydrate metabolism	Citrate cycle(TCA cycle)	M00009 Citrate cycle(TCA cycle Krebs cycle)	0	1	1	1	1	0	1	0	0	1	0
Carbohydrate metabolism	Citrate cycle(TCA cycle)	M00010 Citrate cycle first carbon oxidation	0	1	1	1	1	1	1	1	0	1	0
Carbohydrate metabolism	Citrate cycle(TCA cycle)	M00011 Citrate cycle second carbon oxidation	0	1	1	1	1	0	1	0	0	1	1
Carbohydrate metabolism	Galactose metabolism	M00554 Nucleotide sugar biosynthesis	0	0	0	0	0	0	1	0	0	0	0
Carbohydrate metabolism	Galactose metabolism	M00632 Galactose degradation Leloir pathway	0	0	0	0	0	0	1	0	0	0	0
Carbohydrate metabolism	Glycolysis/Gluconeogenesis	M00001 Glycolysis(Embden-Meyerhof pathway)	0	0	0	0	1	1	1	1	0	0	0
Carbohydrate metabolism	Glycolysis/Gluconeogenesis	M00002 Glycolysis core module involving three-carbon compounds	0	0	1	1	1	1	1	1	0	1	1
Carbohydrate metabolism	Glycolysis/Gluconeogenesis	M00003 Gluconeogenesis	0	0	0	0	0	0	0	0	0	0	0	1
Carbohydrate metabolism	Glyoxylate and dicarboxylate metabolism	M00012 Glyoxylate cycle	1	1	1	1	0	1	0	0	0	0	1
Carbohydrate metabolism	Pentose phosphate pathway	M00004 Pentose phosphate pathway(Pentose phosphate cycle)	0	0	0	0	1	0	1	0	0	0	1
Carbohydrate metabolism	Pentose phosphate pathway	M00005 PRPP biosynthesis	1	1	1	1	1	1	1	1	1	1	1
Carbohydrate metabolism	Pentose phosphate pathway	M00006 Pentose phosphate pathway oxidative phase	0	1	0	0	1	1	1	0	1	0	1
Carbohydrate metabolism	Pentose phosphate pathway	M00007 Pentose phosphate pathway non-oxidative phase	1	0	1	0	1	0	1	1	1	1	1
Carbohydrate metabolism	Pentose phosphate pathway	M00008 Entner-Doudoroff pathway	0	1	0	0	0	0	0	0	0	0	0
Carbohydrate metabolism	Propanoate metabolism	M00741 Propanoyl-CoA metabolism	0	0	0	0	0	0	1	0	0	0	0
Carbohydrate metabolism	Pyruvate metabolism	M00307 Pyruvate oxidation	0	1	1	1	1	1	1	1	1	1	1
Carbohydrate metabolism	Starch and sucrose metabolism	M00565 Trehalose biosynthesis	0	0	0	0	0	0	0	1	0	0	0
Carbohydrate metabolism	Starch and sucrose metabolism	M00854 Glycogen biosynthesis	0	1	0	0	1	1	1	1	0	0	1
Carbohydrate metabolism	Starch and sucrose metabolism	M00855 Glycogen degradation	0	0	0	0	0	0	0	0	0	0	1
Energy metabolism	ATP synthesis	M00144 NADH:quinone oxidoreductase prokaryotes	0	0	0	0	1	1	1	0	1	0	1
Energy metabolism	ATP synthesis	M00149 Succinate dehydrogenase prokaryotes	1	1	1	1	1	1	0	0	0	0	0
Energy metabolism	ATP synthesis	M00151 Cytochrome bc1 complex respiratory unit	1	1	1	0	1	1	0	0	0	0	1
Energy metabolism	ATP synthesis	M00155 Cytochrome c oxidase prokaryotes	1	1	1	0	1	1	1	1	1	1	1
Energy metabolism	ATP synthesis	M00156 Cytochrome c oxidase cbb3-type	1	1	1	0	0	1	0	0	0	0	0
Energy metabolism	ATP synthesis	M00157 F-type ATPase prok and chloropl	1	1	1	1	1	1	1	1	0	1	1
Energy metabolism	ATP synthesis	M00417 Cytochrome o ubiquinol oxidase	0	0	0	0	0	0	1	0	0	0	0
Energy metabolism	Carbon fixation pathways in prokaryotes	M00166 Reductive pentose phosphate cycle	0	0	0	0	1	1	0	0	0	0	0
Energy metabolism	Carbon fixation pathways in prokaryotes	M00377 Reductive acetyl-CoA pathway(Wood-Ljungdahl pathway)	0	0	0	0	0	0	1	1	0	0	0
Energy metabolism	Carbon fixation pathways in prokaryotes	M00579 Phosphate acetyltransferase-acetate kinase pathway	0	0	0	0	0	0	0	0	1	1	1
Energy metabolism	Methane metabolism	M00378 F420 biosynthesis archaea	0	0	0	0	0	0	0	0	0	0	0	1
Energy metabolism	Nitrogen metabolism	M00175 Nitrogen fixation	0	0	0	0	1	0	1	0	0	0	0
Energy metabolism	Nitrogen metabolism	M00528 Nitrification	0	0	0	0	0	0	0	0	0	0	0	1
Energy metabolism	Nitrogen metabolism	M00529 Denitrification	0	0	0	0	0	0	0	0	0	0	0	1
Energy metabolism	Nitrogen metabolism	M00530 Dissimilatory nitrate reduction	0	0	0	0	0	1	0	0	0	0	0
Energy metabolism	Nitrogen metabolism	M00804 Complete nitrification	0	0	0	0	0	0	0	0	0	0	0	1
Energy metabolism	Sulfur metabolism	M00176 Assimilatory sulfate reduction	0	0	0	0	0	0	0	0	0	0	0	1
Energy metabolism	Sulfur metabolism	M00595 Thiosulfate oxidation by SOX complex	0	0	0	1	1	1	0	0	0	0	0
Energy metabolism	Sulfur metabolism	M00596 Dissimilatory sulfate reduction	0	0	0	0	1	0	1	1	0	0	0
Glycan biosynthesis and metabolism	Lipopolysaccharide biosynthesis	M00063 CMP-KDO biosynthesis	1	1	1	1	1	1	0	0	0	1	1
Glycan biosynthesis and metabolism	Lipopolysaccharide biosynthesis	M00064 ADP-L-glycero-D-manno-heptose biosynthesis	1	0	0	0	1	0	0	0	0	0	0
Glycan biosynthesis and metabolism	Lipopolysaccharide biosynthesis	M00866 KDO2-lipid A biosynthesis Raetz pathway non-LpxL-LpxM type	0	0	0	0	0	0	0	0	0	0	0	1
Lipid metabolism	Fatty acid biosynthesis	M00082 Fatty acid biosynthesis initiation	0	0	1	1	1	0	0	1	1	1	1
Lipid metabolism	Fatty acid biosynthesis	M00083 Fatty acid biosynthesis elongation	1	1	1	1	0	1	0	0	1	1	1
Lipid metabolism	Fatty acid degradation	M00086 beta-Oxidation acyl-CoA synthesis	1	1	1	1	1	1	1	1	1	1	1
Lipid metabolism	Fatty acid degradation	M00087 beta-Oxidation	0	0	0	1	0	0	0	0	0	0	1
Lipid metabolism	Glycerophospholipid metabolism	M00091 Phosphatidylcholine(PC) biosynthesis	0	0	0	0	1	0	0	0	0	0	1
Lipid metabolism	Glycerophospholipid metabolism	M00093 Phosphatidylethanolamine(PE) biosynthesis	1	1	1	0	1	1	1	1	1	1	0
Metabolism of cofactors and vitamins	Biotin metabolism	M00123 Biotin biosynthesis	1	1	1	0	1	1	1	1	0	0	0
Metabolism of cofactors and vitamins	Biotin metabolism	M00572 Pimeloyl-ACP biosynthesis BioC-BioH pathway	0	0	1	0	0	1	0	0	0	0	0
Metabolism of cofactors and vitamins	Biotin metabolism	M00577 Biotin biosynthesis BioW pathway	0	0	0	0	0	0	0	1	0	0	0
Metabolism of cofactors and vitamins	Folate biosynthesis	M00126 Tetrahydrofolate biosynthesis	1	1	0	0	0	0	0	0	0	0	0
Metabolism of cofactors and vitamins	Folate biosynthesis	M00880 Molybdenum cofactor biosynthesis	1	1	1	1	1	1	0	0	0	0	0
Metabolism of cofactors and vitamins	Lipoic acid metabolism	M00881 Lipoic acid biosynthesis plants and bacteria	1	1	0	1	1	1	1	0	0	1	1
Metabolism of cofactors and vitamins	Nicotinate and nicotinamide metabolism	M00115 NAD biosynthesis	0	1	1	0	1	1	0	1	0	1	1
Metabolism of cofactors and vitamins	Nicotinate and nicotinamide metabolism	M00912 NAD biosynthesis trptophan	0	0	0	0	0	0	0	0	0	0	1
Metabolism of cofactors and vitamins	One carbon pool by folate	M00140 C1-unit interconversion prokaryotes	0	0	0	0	0	0	1	1	0	0	0
Metabolism of cofactors and vitamins	Pantothenate and CoA biosynthesis	M00119 Pantothenate biosynthesis	0	0	1	0	0	0	0	0	0	0	1
Metabolism of cofactors and vitamins	Pantothenate and CoA biosynthesis	M00120 Coenzyme A biosynthesis	1	1	1	1	1	1	0	1	0	1	1
Metabolism of cofactors and vitamins	Porphyrin metabolism	M00121 Heme biosynthesis plants and bacteria	0	1	0	0	1	1	0	0	0	1	0
Metabolism of cofactors and vitamins	Porphyrin metabolism	M00122 Cobalamin biosynthesis	0	0	0	0	0	0	0	0	0	0	0	1
Metabolism of cofactors and vitamins	Porphyrin metabolism	M00846 Siroheme biosynthesis	0	1	0	1	1	0	0	0	1	0	0
Metabolism of cofactors and vitamins	Riboflavin metabolism	M00125 Riboflavin biosynthesis plants and bacteria	1	1	1	0	1	1	0	0	0	0	0
Metabolism of cofactors and vitamins	Thiamine metabolism	M00127 Thiamine biosynthesis prokaryotes	0	0	0	0	0	0	0	0	0	0	0	1
Metabolism of cofactors and vitamins	Ubiquinone and other terpenoid-quinone biosynthesis	M00117 Ubiquinone biosynthesis prokaryotes	0	1	0	1	1	1	0	0	0	0	0
Metabolism of cofactors and vitamins	Ubiquinone and other terpenoid-quinone biosynthesis	M00930 Menaquinone biosynthesis futalosine pathway	0	0	0	0	0	0	1	0	0	0	0
Metabolism of cofactors and vitamins	Vitamin B6 metabolism	M00124 Pyridoxal-P biosynthesis	0	0	0	1	0	0	0	0	0	0	0
Metabolism of cofactors and vitamins	Vitamin B6 metabolism	M00916 Pyridoxal-P biosynthesis	0	0	0	0	0	0	0	0	0	1	1
Metabolism of terpenoids and polyketides	Polyketide sugar unit biosynthesis	M00793 dTDP-L-rhamnose biosynthesis	0	1	0	0	0	0	0	0	0	1	1
Metabolism of terpenoids and polyketides	Terpenoid backbone biosynthesis	M00096 C5 isoprenoid biosynthesis non-mevalonate pathway	0	0	0	0	0	0	0	0	0	0	0	1
Metabolism of terpenoids and polyketides	Terpenoid backbone biosynthesis	M00364 C10-C20 isoprenoid biosynthesis bacteria	0	0	0	0	0	0	0	1	0	0	1
Metabolism of terpenoids and polyketides	Terpenoid backbone biosynthesis	M00365 C10-C20 isoprenoid biosynthesis archaea	0	0	0	0	0	0	0	0	0	0	0	1
Nucleotide metabolism	Purine metabolism	M00048 De novo purine biosynthesis	1	1	0	1	1	1	1	1	0	0	0
Nucleotide metabolism	Purine metabolism	M00049 Adenine ribonucleotide biosynthesis	1	1	1	1	1	1	1	1	1	1	1
Nucleotide metabolism	Purine metabolism	M00050 Guanine ribonucleotide biosynthesis	0	0	1	0	1	0	1	1	0	1	1
Nucleotide metabolism	Purine metabolism	M00053 Deoxyribonucleotide biosynthesis	1	1	1	0	0	0	0	0	0	0	0
Nucleotide metabolism	Purine metabolism	M00958 Adenine ribonucleotide degradation	0	0	0	0	0	0	0	0	0	0	1
Nucleotide metabolism	Pyrimidine metabolism	M00046 Pyrimidine degradation	0	0	0	0	0	0	0	0	1	0	0
Nucleotide metabolism	Pyrimidine metabolism	M00051 De novo pyrimidine biosynthesis	0	0	0	0	0	0	0	0	0	0	0	1
Nucleotide metabolism	Pyrimidine metabolism	M00052 Pyrimidine ribonucleotide biosynthesis	1	1	1	1	1	1	1	0	1	1	1
Nucleotide metabolism	Pyrimidine metabolism	M00938 Pyrimidine deoxyribonucleotide biosynthesis	0	0	1	0	0	0	0	0	0	0	0
Signature modules	Drug resistance	M00745 Imipenem resistance repression of porin OprD	0	0	0	0	0	0	0	0	0	0	0	1
Signature modules	Metabolic capacity	M00616 Sulfate-sulfur assimilation	0	0	0	0	0	0	0	0	0	0	0	1
Signature modules	Metabolic capacity	M00618 Acetogen	0	0	0	0	0	0	0	0	0	0	0	1
Xenobiotics biodegradation and metabolism	Aromatics degradation	M00541 Benzoyl-CoA degradation	0	0	0	0	0	0	0	0	0	0	1

## Sheet: ST4_CAZy
ko	PS11	PS82	AL14	PO28	TH88	TH94	DE60	SU26	PY83	ZI71	AC10	KEGG level2	Cazy enzymes
K01176	0	0	0	0	0	0	1	1	1	0	1	Starch sucrose metab	AMY amyA malS alpha-amylase [EC:3.2.1.1]
K20542	0	0	0	0	1	0	0	0	0	0	0	Cazy	bcsZ endoglucanase (cellulase) [EC:3.2.1.4]
K12308	0	0	0	0	0	0	0	0	0	1	0	Galactose metab	bgaB lacA beta-galactosidase [EC:3.2.1.23]
K01216	0	0	0	0	0	0	0	0	1	0	0	Cazy	bglS licheninase [EC:3.2.1.73]
K07405	0	0	0	0	0	0	0	0	1	0	0	Starch sucrose metab	E3.2.1.1A alpha-amylase [EC:3.2.1.1]
K07407	0	0	0	0	0	0	1	0	0	0	0	Galactose/Sphingolipid/Glycerolipid metab	E3.2.1.22B galA rafA alpha-galactosidase [EC:3.2.1.22]
K01179	0	0	1	0	1	1	1	0	1	1	1	Starch/Two-component	E3.2.1.4 endoglucanase (cellulase) [EC:3.2.1.4]
K01210	0	0	0	0	1	1	0	0	0	0	0	Starch sucrose metab	E3.2.1.58 glucan 1,3-beta-glucosidase [EC:3.2.1.58]
K01224	0	0	0	0	1	0	0	0	1	0	0	Unclass:metab	E3.2.1.89 arabinogalactan endo-1,4-beta-galactosidase [EC:3.2.1.89]
K01201	0	0	0	0	0	0	0	0	0	1	1	Sphingolipid metab/Other glycan degradation	GBA srfJ glucosylceramidase [EC:3.2.1.45]
K17108	0	0	0	0	0	0	0	0	1	0	0	Sphingolipid metab/Other glycan degradation	GBA2 non-lysosomal glucosylceramidase [EC:3.2.1.45]
K02438	0	0	0	0	0	0	0	0	0	0	1	Starch sucrose metab	glgX glycogen debranching enzyme [EC:3.2.1.196]
K01218	0	0	0	0	1	0	0	0	1	1	1	Fructose/Quorum sensing	gmuG mannan endo-1,4-beta-mannosidase [EC:3.2.1.78]
K12373	0	0	0	0	0	0	0	1	1	0	0	Sphingolipid metab/Other glycan degradation/Amino sugar	HEXA B hexosaminidase [EC:3.2.1.52]
K01197	1	0	0	0	0	0	0	0	0	0	0	Glycosaminoglycan degradation	hya hyaluronoglucosaminidase [EC:3.2.1.35]
K01182	0	0	0	0	0	0	0	1	0	0	0	Galactose/Starch sucrose metab	IMA malL oligo-1,6-glucosidase [EC:3.2.1.10]
K01214	0	0	0	0	0	0	0	1	1	0	1	Starch sucrose metab	ISA treX isoamylase [EC:3.2.1.68]
K01187	0	0	0	0	0	0	0	0	1	0	0	Starch sucrose metab/maltose	malZ alpha-glucosidase [EC:3.2.1.20]
K01191	0	0	0	0	0	0	0	0	1	0	0	Other glycan degradation	MAN2C1 alpha-mannosidase [EC:3.2.1.24]
K01207	0	1	1	1	1	1	1	1	1	1	0	Glycosaminoglycan degradation/Amino sugar	nagZ beta-N-acetylhexosaminidase [EC:3.2.1.52]
K01200	0	0	0	0	0	0	0	0	1	0	1	Starch sucrose metab	pulA pullulanase [EC:3.2.1.41]
K05989	0	0	0	0	0	0	1	0	1	0	0	Degradation of flavonoids	ramA alpha-L-rhamnosidase [EC:3.2.1.40]
K01178	0	0	0	0	1	0	0	0	0	0	0	Starch sucrose metab/dextrin	SGA1 glucoamylase [EC:3.2.1.3]
K21574	0	0	0	0	0	0	0	0	1	0	0	Starch sucrose metab	susB glucan 1,4-alpha-glucosidase [EC:3.2.1.3]
K05343	0	0	0	0	1	0	0	1	0	0	0	Starch sucrose metab	treS maltose alpha-D-glucosyltransferase/alpha-amylase [EC:5.4.99.16 3.2.1.1]
K01236	0	0	0	0	0	0	0	1	0	0	0	Starch sucrose metab	treZ glgZ maltooligosyltrehalose trehalohydrolase [EC:3.2.1.141]
K15924	0	0	0	0	0	0	0	0	0	1	0	Unclass:metab	xynC glucuronoarabinoxylan endo-1,4-beta-xylanase [EC:3.2.1.136]
K00694	0	0	0	0	1	1	1	0	0	0	1	Starch/Biofilm	bcsA cellulose synthase(UDP-forming)[EC:2.4.1.12]
K00696	0	0	0	0	0	1	1	0	1	0	0	Starch sucrose metab	E2.4.1.14 sucrose-phosphate synthase [EC:2.4.1.14]
K05341	0	0	0	0	1	0	1	0	0	0	0	Starch sucrose metab	E2.4.1.4 amylosucrase [EC:2.4.1.4]
K00690	1	1	0	1	0	0	1	0	0	0	0	Starch sucrose metab	E2.4.1.7 sucrose phosphorylase [EC:2.4.1.7]
K00700	0	1	0	0	1	1	1	1	1	0	1	Starch sucrose metab	GBE1 glgB 1,4-alpha-glucan branching enzyme [EC:2.4.1.18]
K00703	0	1	0	0	1	1	1	1	0	1	1	Starch/Biofilm	glgA starch synthase [EC:2.4.1.21]
K00693	0	0	0	0	0	0	0	0	1	0	0	Carbohydrate/Signal transduction	GYS glycogen synthase [EC:2.4.1.11]
K22451	1	0	0	0	0	0	0	0	0	1	0	Starch sucrose metab	jgt 4-alpha-glucanotransferase [EC:2.4.1.25]
K16149	0	0	0	0	0	0	0	1	0	0	0	Starch sucrose metab	K16149 1,4-alpha-glucan branching enzyme [EC:2.4.1.18]
K16153	0	0	0	0	0	0	0	1	0	0	0	Starch sucrose metab	K16153 glycogen phosphorylase/synthase [EC:2.4.1.1 2.4.1.11]
K00748	1	1	1	1	1	1	1	0	1	1	1	Glycan/Lipopolysaccharide biosynthesis	lpxB lipid-A-disaccharide synthase [EC:2.4.1.182]
K00705	0	1	0	0	1	1	0	0	0	0	1	Starch sucrose metab	malQ 4-alpha-glucanotransferase [EC:2.4.1.25]
K02563	1	1	1	1	1	1	1	1	1	1	1	Peptidoglycan biosynthesis /Cell growth death	murG UDP-N-acetylglucosamine--N-acetylmuramyl-(pentapeptide)pyrophosphoryl-undecaprenol N-acetylglucosamine transferase [EC:2.4.1.227]
K00688	0	1	0	0	1	1	1	1	1	1	1	Starch/Biofilm	PYG glgP glycogen phosphorylase [EC:2.4.1.1]
K00695	0	0	0	0	0	1	0	0	1	0	0	Carbohydrate metab	SUS sucrose synthase [EC:2.4.1.13]
K05946	0	0	0	0	1	0	0	0	0	0	0	Glycan/Teichoic acid biosynthesis	tagA tarA N-acetylglucosaminyldiphosphoundecaprenol N-acetyl-beta-D-mannosaminyltransferase [EC:2.4.1.187]
K05342	0	0	0	0	0	0	0	0	0	0	1	Starch sucrose metab/Trehalose	treP alpha,alpha-trehalose phosphorylase [EC:2.4.1.64]
K13057	0	0	0	0	0	0	0	1	0	0	1	Starch sucrose metab	treT trehalose synthase [EC:2.4.1.245]

## Sheet: ST5_reactions
reaction	pathway	equation	PS11	PS82	AL14	PO28	TH88	TH94	DE60	SU26	PY83	ZI71	AC10
rxn05153_c0 (+)	DSR	(1) H2O [c0][c0] + (1) ATP [c0][c0] + (1) Sulfate [e0][e0] => (1) ADP [c0][c0] + (1) Phosphate [c0][c0] + (1) Sulfate [c0][c0] + (1) H+ [c0][c0]								1
rxn00379_c0 (+)	DSR	(1) ATP [c0][c0] + (1) Sulfate [c0][c0] <=> (1) PPi [c0][c0] + (1) APS [c0][c0]	1	1	1		1	1	1	1	1		1
sul00002_c0 (+)	DSR	(6) H+ [c0][c0] + (2) Cytochrome c2+ [c0][c0] + (2) APS [c0][c0] + (1) Reducedferredoxin [c0][c0] <=> (2) AMP [c0][c0] + (2) H+ [e0][e0] + (2) Sulfite [c0][c0] + (2) Cytochrome c3+ [c0][c0] + (1) Oxidizedferredoxin [c0][c0]					1	1	1	1
rxn48579_c0 (+)	DSR	(6) H+ [c0][c0] + (1) Sulfite [c0][c0] + (3) Cytochrome c2+ [c0][c0] <=> (3) H2O [c0][c0] + (3) Cytochrome c3+ [c0][c0] + (1) H2S [c0][c0]	1				1		1
rxn09260_c0 (+)	DSR	(1) Sulfite [c0][c0] <=> (1) Sulfite [e0][e0]						1		1
rxn08689_c0 (+)	DSR	(1) H2S [c0][c0] <=> (1) H2S [e0][e0]					1	1		1
rxn00378_c0 (-)	SO4 reduction	(1) H2O [c0][c0] + (1) Sulfite [c0][c0] + (2) Cytochrome c3+ [c0][c0] <= (1) Sulfate [c0][c0] + (3) H+ [c0][c0] + (2) Cytochrome c2+ [c0][c0]		1	1	1				1	1	1	1
rxn00623_c0 (-)	SO3 reduction	(3) H2O [c0][c0] + (3) NADP [c0][c0] + (1) H2S [c0][c0] <= (3) NADPH [c0][c0] + (3) H+ [c0][c0] + (1) Sulfite [c0][c0]	1	1	1	1						1
rxn48579_c0 (+)	SO3 reduction	(6) H+ [c0][c0] + (1) Sulfite [c0][c0] + (3) Cytochrome c2+ [c0][c0] <=> (3) H2O [c0][c0] + (3) Cytochrome c3+ [c0][c0] + (1) H2S [c0][c0]	1				1		1
rxn09260_c0 (-)	SO3 reduction	(1) Sulfite [c0][c0] <=> (1) Sulfite [e0][e0]	1		1	1	1			1
rxn08689_c0 (+)	SO3 reduction	(1) H2S [c0][c0] <=> (1) H2S [e0][e0]	1	1	1	1	1	1	1	1			1
rxn08689_c0 (-)	SOB	(1) H2S [c0][c0] <=> (1) H2S [e0][e0]			1	1		1	1	1			1
rxn48579_c0 (-)	SOB	(6) H+ [c0][c0] + (1) Sulfite [c0][c0] + (3) Cytochrome c2+ [c0][c0] <=> (3) H2O [c0][c0] + (3) Cytochrome c3+ [c0][c0] + (1) H2S [c0][c0]							1
sul00002_c0 (-)	SOB/DSRox	(6) H+ [c0][c0] + (2) Cytochrome c2+ [c0][c0] + (2) APS [c0][c0] + (1) Reducedferredoxin [c0][c0] <=> (2) AMP [c0][c0] + (2) H+ [e0][e0] + (2) Sulfite [c0][c0] + (2) Cytochrome c3+ [c0][c0] + (1) Oxidizedferredoxin [c0][c0]					1	1	1	1
rxn00379_c0 (-)	SOB/DSRox	(1) ATP [c0][c0] + (1) Sulfate [c0][c0] <=> (1) PPi [c0][c0] + (1) APS [c0][c0]		1	1		1	1	1	1
rxn05651_c0 (-)	SOB	(1) Sulfate [e0][e0] + (1) H+ [e0][e0] <=> (1) Sulfate [c0][c0] + (1) H+ [c0][c0]				1	1	1
rxn00383_c0 (+)	SOB	(1) H2O [c0][c0] + (1) O2 [c0][c0] + (1) Sulfite [c0][c0] => (1) H2O2 [c0][c0] + (1) Sulfate [c0][c0] + (1) H+ [c0][c0]								1
rxn09330_c0 (-)	SOX	(1) H2S2O3 [c0][c0] <=> (1) H2S2O3 [e0][e0]	1			1	1	1	1	1	1		1
rxn48583_c0 (+)	SOX	(5) H2O [c0][c0] + (4) Cytochrome c3+ [c0][c0] + (1) H2S2O3 [c0][c0] <=> (2) Sulfate [c0][c0] + (1) H+ [c0][c0] + (10) H+ [e0][e0] + (4) Cytochrome c2+ [c0][c0]				1	1	1
rxn05651_c0 (-)	SOX	(1) Sulfate [e0][e0] + (1) H+ [e0][e0] <=> (1) Sulfate [c0][c0] + (1) H+ [c0][c0]			1	1	1	1
rxn02229_c0 (+)	H2S2O3	(1) Sulfite [c0][c0] + (1) Mercaptopyruvate [c0][c0] => (1) Pyruvate [c0][c0] + (1) H2S2O3 [c0][c0]	1
rxn00625_c0	H2S2O3	(1) S [c0][c0] + (1) Sulfite [c0][c0] => (1) H2S2O3 [c0][c0]								1
rxn00423_c0 (+)	SOB/AA	(1) Acetyl-CoA [c0][c0] + (1) L-Serine [c0][c0] => (1) CoA [c0][c0] + (1) O-Acetyl-L-serine [c0][c0]	1	1	1	1	1	1	1		1	1	1
rxn00649_c0 (+)	SOB/AA	(1) H2S [c0][c0] + (1) O-Acetyl-L-serine [c0][c0] => (1) Acetate [c0][c0] + (1) L-Cysteine [c0][c0]	1	1	1	1	1		1		1	1	1
rxn01303_c0 (+)	SOB/AA	(1) Acetyl-CoA [c0][c0] + (1) L-Homoserine [c0][c0] => (1) CoA [c0][c0] + (1) O-Acetyl-L-homoserine [c0][c0]	1	1	1	1		1	1	1	1	1
rxn00952_c0 (+)	SOB/AA	(1) H2S [c0][c0] + (1) O-Acetyl-L-homoserine [c0][c0] => (1) Acetate [c0][c0] + (1) Homocysteine [c0][c0]	1	1	1	1	1	1	1		1	1	1
rxn01304_c0 (+)	SOB/AA	(1) Succinyl-CoA [c0][c0] + (1) L-Homoserine [c0][c0] => (1) CoA [c0][c0] + (1) O-Succinyl-L-homoserine [c0][c0]			1		1		1		1		1
rxn05957_c0 (+)	SOB/AA	(1) H2S [c0][c0] + (1) O-Succinyl-L-homoserine [c0][c0] => (1) Succinate [c0][c0] + (1) Homocysteine [c0][c0]					1		1
sul00003_c0 (-)	SOB/AA	(1) H+ [c0][c0] + (1) Sulfite [c0][c0] + (3) DsrC-L-Cysteine [c0][c0] <=> (3) H2O [c0][c0] + (1) H2S [c0][c0] + (3) DsrC-disulfide-form [c0][c0]					1	1	1	1
rxn05733_c0 (+)	SOB/AA	(1) H2S2O3 [c0][c0] + (1) O-Acetyl-L-serine [c0][c0] + (1) trdrd [c0][c0] => (1) Acetate [c0][c0] + (1) H+ [c0][c0] + (1) Sulfite [c0][c0] + (1) L-Cysteine [c0][c0] + (1) trdox [c0][c0]	1	1	1	1			1		1		1
rxn06078_c0 (+)	SOB/AA	(1) H2S2O3 [c0][c0] + (1) O-Acetyl-L-homoserine [c0][c0] + (1) trdrd [c0][c0] => (1) Acetate [c0][c0] + (1) H+ [c0][c0] + (1) Sulfite [c0][c0] + (1) Homocysteine [c0][c0] + (1) trdox [c0][c0]		1		1		1	1				1
rxn08355_c0 (+)	DMSO	(1) DMSO [e0][e0] + (1) Menaquinol 8 [c0][c0] => (1) H2O [e0][e0] + (1) Methyl sulfide [e0][e0] + (1) Menaquinone 8 [c0][c0]		1		1
rxn09001_c0 (+)	DNR	(1) H+ [e0][e0] + (1) Nitrate [c0][c0] + (1) Ubiquinol-8 [c0][c0] => (1) H2O [c0][c0] + (1) Nitrite [c0][c0] + (1) Ubiquinone-8 [c0][c0]		1	1		1	1					1
rxn09003_c0 (+)	DNR	(1) H+ [e0][e0] + (1) Nitrate [c0][c0] + (1) Menaquinol 8 [c0][c0] => (1) H2O [c0][c0] + (1) Nitrite [c0][c0] + (1) Menaquinone 8 [c0][c0]		1	1	1
rxn14427_c0 (+)	DNR	(3) H+ [e0][e0] + (1) Cytochrome c2+ [c0][c0] + (1) Nitrate [c0][c0] => (1) H2O [c0][c0] + (1) Nitrite [c0][c0] + (1) Cytochrome c3+ [c0][c0]		1	1	1		1					1
rxn13647_c0 (+)	DNR	(2) H+ [c0][c0] + (1) Nitrite [c0][c0] + (3) Ubiquinol-8 [c0][c0] => (2) H2O [c0][c0] + (1) NH3 [c0][c0] + (3) Ubiquinone-8 [c0][c0]			1				1		1		1
rxn00568_c0 (-)	DNR	(2) H2O [c0][c0] + (3) NAD [c0][c0] + (1) NH3 [c0][c0] <= (3) NADH [c0][c0] + (5) H+ [c0][c0] + (1) Nitrite [c0][c0]	1	1	1	1	1	1					1
rxn00569_c0 (-)	DNR	(2) H2O [c0][c0] + (3) NADP [c0][c0] + (1) NH3 [c0][c0] <= (3) NADPH [c0][c0] + (5) H+ [c0][c0] + (1) Nitrite [c0][c0]		1	1		1	1
rxn05893_c0 (-)	DNR	(2) H2O [c0][c0] + (1) NH3 [c0][c0] + (6) Oxidizedferredoxin [c0][c0] <= (8) H+ [c0][c0] + (1) Nitrite [c0][c0] + (6) Reducedferredoxin [c0][c0]							1
rxn00371_c0 (+)	Formate/DNR	(1) NAD [c0][c0] + (1) Formate [c0][c0] => (1) NADH [c0][c0] + (1) CO2 [c0][c0]	1			1		1	1	1			1
sul00010_c0	Formate/DNR	(1) Formate [c0][c0] + (3) H+ [c0][c0] + (2) Cytochrome c3+ [c0][c0] => (1) CO2 [c0][c0] + (1) H+ [e0][e0] + (2) Cytochrome c2+ [c0][c0]								1	1
rxn00109_c0 (+)	Nitrification	(1) H2O [c0][c0] + (1) NAD [c0][c0] + (1) NH3 [c0][c0] => (1) NADH [c0][c0] + (2) H+ [c0][c0] + (1) Hydroxylamine [c0][c0]	1					1	1		1		1
rxn00570_c0 (-)	Nitrification	(1) H2O [c0][c0] + (1) H+ [c0][c0] + (1) Nitrite [c0][c0] <= (1) O2 [c0][c0] + (1) Hydroxylamine [c0][c0]							1
rxn13648_c0 (-)	NH3 => Nitrite	(2) H+ [c0][c0] + (1) Nitrite [c0][c0] + (3) Menaquinol 8 [c0][c0] <= (2) H2O [c0][c0] + (1) NH3 [c0][c0] + (3) Menaquinone 8 [c0][c0]		1	1	1							1
rxn13647_c0 (-)	NH3 => Nitrite	(2) H+ [c0][c0] + (1) Nitrite [c0][c0] + (3) Ubiquinol-8 [c0][c0] <= (2) H2O [c0][c0] + (1) NH3 [c0][c0] + (3) Ubiquinone-8 [c0][c0]	1				1	1	1	1	1	1	1
rxn00567_c0 (-)	Denitrification	(1) H2O [c0][c0] + (1) Cytochrome c3+ [c0][c0] + (1) NO [c0][c0] => (2) H+ [c0][c0] + (1) Nitrite [c0][c0] + (1) Cytochrome c2+ [c0][c0]		1		1		1	1			1
rxn14428_c0 (-)	Denitrification	(1) H2O [c0][c0] + (1) Cytochrome c3+ [c0][c0] + (1) NO [e0][e0] <= (1) H+ [c0][c0] + (1) Nitrite [e0][e0] + (1) Cytochrome c2+ [c0][c0]				1		1
rxn01806_c0 (+)	Denitrification	(1) NADH [c0][c0] + (1) H+ [c0][c0] + (2) NO [e0][e0] => (1) H2O [c0][c0] + (1) NAD [c0][c0] + (1) Nitrous oxide [e0][e0]						1	1	1	1	1	1
rxn11937_c0 (-)	Denitrification	(1) H2O [c0][c0] + (1) NAD [c0][c0] + (1) N2 [e0][e0] <= (1) NADH [c0][c0] + (1) H+ [c0][c0] + (1) Nitrous oxide [e0][e0]					1
rxn09008_c0	Denitrification	(1) NO [c0][c0] <=> (1) NO [e0][e0]		1		1		1	1			1
rxn05625_c0	Denitrification	(1) H+ [e0][e0] + (1) Nitrite [e0][e0] => (1) H+ [c0][c0] + (1) Nitrite [c0][c0]	1	1	1		1	1	1		1		1
rxn03990_c0 (+)	NO=>Nitrate	(1) NADH [c0][c0] + (2) O2 [c0][c0] + (2) NO [c0][c0] => (1) NAD [c0][c0] + (1) H+ [c0][c0] + (2) Nitrate [c0][c0]				1		1
rxn03991_c0 (+)	NO=>Nitrate	(1) NADPH [c0][c0] + (2) O2 [c0][c0] + (2) NO [c0][c0] => (1) NADP [c0][c0] + (1) H+ [c0][c0] + (2) Nitrate [c0][c0]		1
rxn00101_c0	Urea => NH3	(1) H2O [c0][c0] + (2) H+ [c0][c0] + (1) Urea [c0][c0] => (1) CO2 [c0][c0] + (2) NH3 [c0][c0]	1	1		1	1
rxn00114_c0 (+)	CO2+NH3 => Carbamoyl-P	(1) ATP [c0][c0] + (1) CO2 [c0][c0] + (1) NH3 [c0][c0] <=> (1) ADP [c0][c0] + (2) H+ [c0][c0] + (1) Carbamoylphosphate [c0][c0]			1	1			1	1	1	1	1
rxn06874_c0 (+)	N fixation	(16) H2O [c0][c0] + (16) ATP [c0][c0] + (1) N2 [c0][c0] + (8) Reducedferredoxin [c0][c0] => (16) ADP [c0][c0] + (16) Phosphate [c0][c0] + (2) NH3 [c0][c0] + (6) H+ [c0][c0] + (8) Oxidizedferredoxin [c0][c0] + (1) H2 [c0][c0]					1		1	1
rxn09272_c0	OP	(1) Succinate [c0][c0] + (1) Ubiquinone-8 [c0][c0] => (1) Fumarate [c0][c0] + (1) Ubiquinol-8 [c0][c0]	1	1	1	1				1	1	1	1
rxn14412_c0	OP	(2) Cytochrome c3+ [c0][c0] + (1) Ubiquinol-8 [c0][c0] => (2) H+ [e0][e0] + (2) Cytochrome c2+ [c0][c0] + (1) Ubiquinone-8 [c0][c0]	1	1	1	1	1	1		1	1
rxn14418_c0	OP	(1) Ubiquinol-8 [c0][c0] + (1) Cytochrome-bd-ox [c0][c0] => (2) H+ [e0][e0] + (1) Ubiquinone-8 [c0][c0] + (1) Cytochrome-bd-red [c0][c0]			1		1		1	1	1	1	1
rxn14420_c0	OP	(1) Menaquinol 8 [c0][c0] + (1) Cytochrome-bd-ox [c0][c0] => (2) H+ [e0][e0] + (1) Menaquinone 8 [c0][c0] + (1) Cytochrome-bd-red [c0][c0]			1					1	1	1	1
rxn14415_c0	OP	(0.5) O2 [c0][c0] + (4) H+ [c0][c0] + (3) Cytochrome c2+ [c0][c0] <=> (1) H2O [c0][c0] + (2) H+ [e0][e0] + (3) Cytochrome c3+ [c0][c0]	1	1	1	1		1		1	1	1
rxn09176_c0	ATPases	(1) ATP [c0][c0] + (1) Phosphate [c0][c0] => (1) ADP [c0][c0] + (1) PPi [c0][c0]			1			1					1
rxn00364_c0	ATPases	(1) ATP [c0][c0] + (1) CMP [c0][c0] + (1) H+ [c0][c0] <=> (1) ADP [c0][c0] + (1) CDP [c0][c0]	1	1	1	1	1	1	1	1	1	1	1
rxn00097_c0	ATPases	(1) ATP [c0][c0] + (1) AMP [c0][c0] + (1) H+ [c0][c0] <=> (2) ADP [c0][c0]	1	1	1	1	1	1	1	1	1	1	1
rxn00104_c0	ATPases	(1) ATP [c0][c0] + (1) PPi [c0][c0] + (1) H+ [c0][c0] <=> (1) ADP [c0][c0] + (1) Triphosphate [c0][c0]		1	1	1	1	1					1
rxn10052_c0	ATPases	(1) AMP [c0][c0] + (1) Triphosphate [c0][c0] <=> (1) ADP [c0][c0] + (1) PPi [c0][c0]	1						1	1	1	1
rxn08981_c0	ATPases	(1) H2O [c0][c0] + (1) ATP [c0][c0] + (1) PRPP [c0][c0] + (1) Niacin [c0][c0] => (1) ADP [c0][c0] + (1) Phosphate [c0][c0] + (1) PPi [c0][c0] + (1) H+ [c0][c0] + (1) Nicotinate ribonucleotide [c0][c0]	1	1					1
rxn14159_c0	RNF complex	(1) NADP [c0][c0] + (1) H+ [c0][c0] + (2) Reducedferredoxin [c0][c0] <= (1) NADPH [c0][c0] + (2) Oxidizedferredoxin [c0][c0]	1				1	1
rxn05209_c0	Proton pumps	(1) H+ [c0][c0] + (1) Na+ [e0][e0] <=> (1) H+ [e0][e0] + (1) Na+ [c0][c0]	1	1	1	1	1	1	1	1	1	1	1
rxn05313_c0	Proton pumps	(1) Phosphate [e0][e0] + (3) Na+ [e0][e0] => (1) Phosphate [c0][c0] + (3) Na+ [c0][c0]	1	1	1	1	1	1	1	1	1	1	1
rxn05595_c0	Proton pumps	(1) H+ [e0][e0] + (1) K+ [e0][e0] <=> (1) H+ [c0][c0] + (1) K+ [c0][c0]	1	1	1	1	1	1	1	1	1	1	1
rxn05315_c0	Proton pumps	(1) Zn2+ [c0][c0] + (1) H+ [e0][e0] + (1) K+ [e0][e0] <=> (1) Zn2+ [e0][e0] + (1) H+ [c0][c0] + (1) K+ [c0][c0]	1	1	1	1	1	1	1	1	1	1	1
rxn05740_c0 (+)	Glycogen degradation	(1) Phosphate [c0][c0] + (1) Glycogen [c0][c0] <=> (1) Glucose-1-phosphate [c0][c0] + (1) glycogen(n-1) [c0][c0]		1
rxn00704_c0 (+)	Glucose-1P => Glucose-6P	(1) Glucose-1-phosphate [c0][c0] <=> (1) D-glucose-6-phosphate [c0][c0]		1		1	1	1	1	1	1
rxn08127_c0 (+)	Maltose degradation	(1) Maltose [c0][c0] + (1) Maltotetraose [c0][c0] <=> (1) D-Glucose [c0][c0] + (1) Maltopentaose [c0][c0]					1			1	1
rxn08126_c0 (+)	Maltose degradation	(1) Maltose [c0][c0] + (1) Amylotriose [c0][c0] <=> (1) D-Glucose [c0][c0] + (1) Maltotetraose [c0][c0]					1	1		1	1
rxn00022_c0 (+)	Maltose degradation	(1) H2O [c0][c0] + (1) Maltose [c0][c0] => (2) D-Glucose [c0][c0]										1
rxn00221_c0 (+)	Maltose degradation	(1) H2O [c0][c0] + (1) Glucose-1-phosphate [c0][c0] => (1) Phosphate [c0][c0] + (1) D-Glucose [c0][c0]			1								1
rxn05655_c0 (+)	Sucrose degradation	(1) Phosphoenolpyruvate [c0][c0] + (1) Sucrose [e0][e0] <=> (1) Pyruvate [c0][c0] + (1) 6-Phosphosucrose [c0][c0]				1
rxn00547_c0 (+)	Sucrose degradation	(1) ATP [c0][c0] + (1) D-Fructose [c0][c0] => (1) ADP [c0][c0] + (1) H+ [c0][c0] + (1) D-fructose-6-phosphate [c0][c0]				1
rxn02760_c0 (+)	Sucrose degradation	(1) H2O [c0][c0] + (1) 6-Phosphosucrose [c0][c0] => (1) D-glucose-6-phosphate [c0][c0] + (1) D-Fructose [c0][c0]				1
rxn01333_c0 (-)	Sucrose degradation	(1) Glyceraldehyde3-phosphate [c0][c0] + (1) Sedoheptulose7-phosphate [c0][c0] <= (1) D-fructose-6-phosphate [c0][c0] + (1) D-Erythrose4-phosphate [c0][c0]				1
rxn02005_c0 (+)	TRHL degradation	(1) Phosphoenolpyruvate [c0][c0] + (1) TRHL [e0][e0] <=> (1) Pyruvate [c0][c0] + (1) Trehalose 6-phosphate [c0][c0]		1	1	1	1				1	1	1
rxn00606_c0 (+)	TRHL degradation	(1) H2O [c0][c0] + (1) Trehalose 6-phosphate [c0][c0] => (1) D-Glucose [c0][c0] + (1) D-glucose-6-phosphate [c0][c0]		1		1					1
rxn00605_c0 (-)	TRHL degradation	(1) UDP-glucose [c0][c0] + (1) D-glucose-6-phosphate [c0][c0] <= (1) UDP [c0][c0] + (1) Trehalose 6-phosphate [c0][c0]		1	1		1						1
rxn02004_c0 (+)	TRHL synthesis	(1) H2O [c0][c0] + (1) Trehalose 6-phosphate [c0][c0] => (1) Phosphate [c0][c0] + (1) TRHL [c0][c0]										1
rxn00007_c0 (+)	TRHL degradation	(1) H2O [c0][c0] + (1) TRHL [c0][c0] => (2) D-Glucose [c0][c0]										1
rxn05560_c0 (+)	D-Fructose => G3P	(1) Phosphoenolpyruvate [c0][c0] + (1) D-Fructose [e0][e0] <=> (1) Pyruvate [c0][c0] + (1) D-fructose-1-phosphate [c0][c0]		1			1		1
rxn01870_c0 (+)	D-Fructose => G3P	(1) D-fructose-1-phosphate [c0][c0] <=> (1) Glycerone-phosphate [c0][c0] + (1) D-Glyceraldehyde [c0][c0]		1			1		1
rxn00558_c0 (+)	Glycolysis EMP	(1) D-glucose-6-phosphate [c0][c0] <=> (1) D-fructose-6-phosphate [c0][c0]	1	1	1	1	1	1		1	1	1	1
rxn00545_c0 (+)	Glycolysis EMP	(1) ATP [c0][c0] + (1) D-fructose-6-phosphate [c0][c0] => (1) ADP [c0][c0] + (1) H+ [c0][c0] + (1) D-fructose-1,6-bisphosphate [c0][c0]	1					1	1	1	1	1
rxn00786_c0 (+)	Glycolysis EMP	(1) D-fructose-1,6-bisphosphate [c0][c0] <=> (1) Glycerone-phosphate [c0][c0] + (1) Glyceraldehyde3-phosphate [c0][c0]	1					1	1	1	1	1
rxn00747_c0 (+)	Glycolysis EMP	(1) Glyceraldehyde3-phosphate [c0][c0] <=> (1) Glycerone-phosphate [c0][c0]	1	1	1	1	1	1	1	1	1	1	1
rxn00781_c0 (+)	Glycolysis EMP	(1) NAD [c0][c0] + (1) Phosphate [c0][c0] + (1) Glyceraldehyde3-phosphate [c0][c0] <=> (1) NADH [c0][c0] + (1) H+ [c0][c0] + (1) 1,3-Bisphospho-D-glycerate [c0][c0]	1	1	1		1	1	1	1	1	1	1
rxn01100_c0 (-)	Glycolysis EMP	(1) ATP [c0][c0] + (1) 3-Phosphoglycerate [c0][c0] <=> (1) ADP [c0][c0] + (1) 1,3-Bisphospho-D-glycerate [c0][c0]	1	1	1		1	1	1			1	1
rxn01106_c0 (-)	Glycolysis EMP	(1) 2-Phospho-D-glycerate [c0][c0] <=> (1) 3-Phosphoglycerate [c0][c0]	1	1	1	1	1	1	1		1	1	1
rxn00459_c0 (+)	Glycolysis EMP	(1) 2-Phospho-D-glycerate [c0][c0] <=> (1) H2O [c0][c0] + (1) Phosphoenolpyruvate [c0][c0]	1	1	1	1	1	1	1	1		1	1
rxn00148_c0 (-)	Glycolysis EMP	(1) ATP [c0][c0] + (1) Pyruvate [c0][c0] <= (1) ADP [c0][c0] + (1) Phosphoenolpyruvate [c0][c0] + (1) H+ [c0][c0]	1		1	1	1	1	1		1	1	1
rxn01116_c0 (+)	PPP	(1) D-Ribulose5-phosphate [c0][c0] <=> (1) D-Xylulose5-phosphate [c0][c0]	1	1	1		1	1		1	1		1
rxn11040_c0 (+)	PPP	(1) NAD [c0][c0] + (1) 6-Phospho-D-gluconate [c0][c0] => (1) NADH [c0][c0] + (1) CO2 [c0][c0] + (1) D-Ribulose5-phosphate [c0][c0]		1			1	1			1		1
rxn01476_c0 (+)	PPP	(1) H2O [c0][c0] + (1) 6-phospho-D-glucono-1-5-lactone [c0][c0] => (1) H+ [c0][c0] + (1) 6-Phospho-D-gluconate [c0][c0]		1			1	1	1		1		1
rxn01333_c0 (+)	PPP	(1) Glyceraldehyde3-phosphate [c0][c0] + (1) Sedoheptulose7-phosphate [c0][c0] <=> (1) D-fructose-6-phosphate [c0][c0] + (1) D-Erythrose4-phosphate [c0][c0]	1		1				1		1		1
rxn00604_c0 (+)	PPP	(1) NADP [c0][c0] + (1) D-glucose-6-phosphate [c0][c0] => (1) NADPH [c0][c0] + (1) H+ [c0][c0] + (1) 6-phospho-D-glucono-1-5-lactone [c0][c0]		1			1	1	1		1		1
rxn00777_c0 (-)	PPP	(1) ribose-5-phosphate [c0][c0] <=> (1) D-Ribulose5-phosphate [c0][c0]	1	1	1	1	1		1	1	1	1	1
rxn00558_c0 (-)	PPP	(1) D-glucose-6-phosphate [c0][c0] <=> (1) D-fructose-6-phosphate [c0][c0]					1		1		1		1
rxn00785_c0 (-)	PPP	(1) D-fructose-6-phosphate [c0][c0] + (1) Glyceraldehyde3-phosphate [c0][c0] <=> (1) D-Xylulose5-phosphate [c0][c0] + (1) D-Erythrose4-phosphate [c0][c0]			1				1		1
rxn01200_c0 (-)	PPP	(1) Glyceraldehyde3-phosphate [c0][c0] + (1) Sedoheptulose7-phosphate [c0][c0] <=> (1) ribose-5-phosphate [c0][c0] + (1) D-Xylulose5-phosphate [c0][c0]	1		1		1		1	1	1		1
rxn00559_c0 (-)	Mannose synthesis	(1) D-mannose-6-phosphate [c0][c0] <=> (1) D-fructose-6-phosphate [c0][c0]		1			1		1
rxn05610_c0 (-)	Mannose synthesis	(1) Phosphoenolpyruvate [c0][c0] + (1) D-Mannose [e0][e0] <=> (1) Pyruvate [c0][c0] + (1) D-mannose-6-phosphate [c0][c0]		1			1		1
rxn00777_c0 (+)	Ribose degradation	(1) ribose-5-phosphate [c0][c0] <=> (1) D-Ribulose5-phosphate [c0][c0]	1	1	1						1	1	1
rxn00772_c0 (+)	Ribose degradation	(1) ATP [c0][c0] + (1) D-Ribose [c0][c0] => (1) ADP [c0][c0] + (1) H+ [c0][c0] + (1) ribose-5-phosphate [c0][c0]	1	1	1						1	1	1
rxn01116_c0 (+)	Ribose degradation	(1) D-Ribulose5-phosphate [c0][c0] <=> (1) D-Xylulose5-phosphate [c0][c0]	1	1	1						1	1	1
rxn01044_c0 (+)	Xylulose degradation	(1) Xylose [c0][c0] <=> (1) D-Lyxulose [c0][c0]							1
rxn01199_c0 (+)	Xylulose degradation	(1) ATP [c0][c0] + (1) D-Lyxulose [c0][c0] => (1) ADP [c0][c0] + (1) H+ [c0][c0] + (1) D-Xylulose5-phosphate							1
rxn00785_c0 (+)	Xylulose shunt	(1) D-fructose-6-phosphate [c0][c0] + (1) Glyceraldehyde3-phosphate [c0][c0] <=> (1) D-Xylulose5-phosphate [c0][c0] + (1) D-Erythrose4-phosphate [c0][c0]			1				1		1
rxn01187_c0 (+)	Xylulose shunt	(1) Phosphate [c0][c0] + (1) D-Xylulose5-phosphate [c0][c0] => (1) H2O [c0][c0] + (1) Glyceraldehyde3-phosphate [c0][c0] + (1) Acetylphosphate [c0][c0]	1	1	1		1	1		1	1		1
rxn00173_c0 (-)	Xylulose shunt	(1) Phosphate [c0][c0] + (1) Acetyl-CoA [c0][c0] <=> (1) CoA [c0][c0] + (1) Acetylphosphate [c0][c0]			1						1	1	1
rxn00225_c0 (-)	Xylulose shunt	(1) ATP [c0][c0] + (1) Acetate [c0][c0] <=> (1) ADP [c0][c0] + (1) Acetylphosphate [c0][c0]	1	1	1		1	1		1	1		1
rxn00499_c0 (+)	Lactate => Pyruvate (NADH)	(1) NAD [c0][c0] + (1) L-Lactate [c0][c0] => (1) NADH [c0][c0] + (1) Pyruvate [c0][c0] + (1) H+ [c0][c0]		1	1		1						1
rxn00499_c0 (-)	Pyruvate => Lactate (NADH)	(1) NAD [c0][c0] + (1) L-Lactate [c0][c0] => (1) NADH [c0][c0] + (1) Pyruvate [c0][c0] + (1) H+ [c0][c0]				1						1
rxn13974_c0 (-)	Pyruvate oxidation PFOR	(1) CO2 [c0][c0] + (1) Acetyl-CoA [c0][c0] + (1) H+ [c0][c0] + (2) Reducedferredoxin [c0][c0] <= (1) CoA [c0][c0] + (1) Pyruvate [c0][c0] + (2) Oxidizedferredoxin [c0][c0]					1	1	1	1	1
rxn00154_c0 (+)	Pyruvate oxidation (NADH)	(1) NAD [c0][c0] + (1) CoA [c0][c0] + (1) Pyruvate [c0][c0] <=> (1) NADH [c0][c0] + (1) CO2 [c0][c0] + (1) Acetyl-CoA [c0][c0]		1	1	1			1		1	1	1
rxn00154_c0 (-)	Pyruvate synthesis (NADH)	(1) NAD [c0][c0] + (1) CoA [c0][c0] + (1) Pyruvate [c0][c0] <=> (1) NADH [c0][c0] + (1) CO2 [c0][c0] + (1) Acetyl-CoA [c0][c0]	1	1	1	1			1	1	1		1
rxn00250_c0 (-)	Pyruvate synthesis (NADH)	(1) ATP [c0][c0] + (1) Pyruvate [c0][c0] + (1) H2CO3 [c0][c0] <=> (1) ADP [c0][c0] + (1) Phosphate [c0][c0] + (1) Oxaloacetate [c0][c0] + (1) H+ [c0][c0]	1			1			1	1			1
rxn00168[c0] (+)	Ethanol production	Pyruvate [c0][c0] + H+ [c0][c0] => CO2 [c0][c0] + Acetaldehyde [c0][c0]						1
rxn00543_c0 (-)	Ethanol production	(1) NAD [c0][c0] + (1) Ethanol [c0][c0] <=> (1) NADH [c0][c0] + (1) H+ [c0][c0] + (1) Acetaldehyde [c0][c0]	1	1	1	1	1	1	1	1			1
rxn00543_c0 (+)	Ethanol utilization	(1) NAD [c0][c0] + (1) Ethanol [c0][c0] <=> (1) NADH [c0][c0] + (1) H+ [c0][c0] + (1) Acetaldehyde [c0][c0]									1
rxn08032_c0 (-)	Acetaldehyde uptake	(1) Acetaldehyde [c0][c0] <=> (1) Acetaldehyde [e0][e0]	1	1		1	1	1	1	1	1	1
rxn08032_c0 (+)	Acetaldehyde excretion	(1) Acetaldehyde [c0][c0] <=> (1) Acetaldehyde [e0][e0]										1
rxn05467_c0 (+)	CO2 uptake	(1) CO2 [e0][e0] <=> (1) CO2 [c0][c0]	1	1	1	1	1	1	1	1	1	1	1
rxn00545_c0	Calvin reactions	(1) ATP [c0][c0] + (1) D-fructose-6-phosphate [c0][c0] => (1) ADP [c0][c0] + (1) H+ [c0][c0] + (1) D-fructose-1,6-bisphosphate [c0][c0]	1					1	1	1	1	1
rxn00781_c0	Calvin reactions	(1) NAD [c0][c0] + (1) Phosphate [c0][c0] + (1) Glyceraldehyde3-phosphate [c0][c0] <=> (1) NADH [c0][c0] + (1) H+ [c0][c0] + (1) 1,3-Bisphospho-D-glycerate [c0][c0]	1	1	1	1	1	1	1	1	1	1	1
rxn01334_c0	Calvin reactions	(1) Sedoheptulose 1,7-bisphosphate [c0][c0] <=> (1) Glycerone-phosphate [c0][c0] + (1) D-Erythrose4-phosphate [c0][c0]	1			1	1		1	1	1
rxn00777_c0	Calvin reactions	(1) ribose-5-phosphate [c0][c0] <=> (1) D-Ribulose5-phosphate [c0][c0]	1	1	1	1	1		1	1	1	1	1
rxn00786_c0	Calvin reactions	(1) D-fructose-1,6-bisphosphate [c0][c0] <=> (1) Glycerone-phosphate [c0][c0] + (1) Glyceraldehyde3-phosphate [c0][c0]	1	1	1	1		1	1	1	1	1	1
rxn01100_c0	Calvin reactions	(1) ATP [c0][c0] + (1) 3-Phosphoglycerate [c0][c0] <=> (1) ADP [c0][c0] + (1) 1,3-Bisphospho-D-glycerate [c0][c0]	1	1	1	1	1	1	1	1	1	1	1
rxn00785_c0	Calvin reactions	(1) D-fructose-6-phosphate [c0][c0] + (1) Glyceraldehyde3-phosphate [c0][c0] <=> (1) D-Xylulose5-phosphate [c0][c0] + (1) D-Erythrose4-phosphate [c0][c0]	1	1	1	1	1	1	1	1	1	1	1
rxn01200_c0	Calvin reactions	(1) Glyceraldehyde3-phosphate [c0][c0] + (1) Sedoheptulose7-phosphate [c0][c0] <=> (1) ribose-5-phosphate [c0][c0] + (1) D-Xylulose5-phosphate [c0][c0]	1		1	1	1	1	1	1	1	1	1
rxn01111_c0	Calvin reactions	(1) ATP [c0][c0] + (1) D-Ribulose5-phosphate [c0][c0] => (1) ADP [c0][c0] + (1) H+ [c0][c0] + (1) D-Ribulose 1,5-bisphosphate [c0][c0]				1		1
rxn01345_c0	Calvin reactions	(1) H2O [c0][c0] + (1) Sedoheptulose 1,7-bisphosphate [c0][c0] => (1) Phosphate [c0][c0] + (1) Sedoheptulose7-phosphate [c0][c0]				1
rxn00018_c0	Calvin reactions	(1) H2O [c0][c0] + (1) CO2 [c0][c0] + (1) D-Ribulose 1,5-bisphosphate [c0][c0] => (2) H+ [c0][c0] + (2) 3-Phosphoglycerate [c0][c0]				1		1
rxn08656_c0 (+)	Glycolate => Glyoxylate	(1) Glycolate [c0][c0] + (1) Menaquinone 8 [c0][c0] => (1) Glyoxalate [c0][c0] + (1) Menaquinol 8 [c0][c0]		1	1	1	1	1	1	1			1
rxn08655_c0 (+)	Glycolate => Glyoxylate	(1) Glycolate [c0][c0] + (1) Ubiquinone-8 [c0][c0] => (1) Glyoxalate [c0][c0] + (1) Ubiquinol-8 [c0][c0]			1	1	1	1		1			1
rxn01106_c0 (-)	shunt to ethanol from CBB	(1) 2-Phospho-D-glycerate [c0][c0] <=> (1) 3-Phosphoglycerate [c0][c0]	1	1	1	1	1	1	1	1		1	1
rxn00459_c0 (+)	shunt to ethanol from CBB	(1) 2-Phospho-D-glycerate [c0][c0] <=> (1) H2O [c0][c0] + (1) Phosphoenolpyruvate [c0][c0]	1	1	1	1	1	1	1	1		1	1
rxn00148_c0 (-)	shunt to ethanol from CBB	(1) ATP [c0][c0] + (1) Pyruvate [c0][c0] <= (1) ADP [c0][c0] + (1) Phosphoenolpyruvate [c0][c0] + (1) H+ [c0][c0]	1		1	1	1	1	1	1	1	1	1
	shunt to ethanol from CBB	Pyruvate oxidation rxn13974_c0, rxn00154_c0		1	1	1	1	1	1	1	1	1	1
rxn00171_c0 (-)	shunt to ethanol from CBB	(1) NAD [c0][c0] + (1) CoA [c0][c0] + (1) Acetaldehyde [c0][c0] <=> (1) NADH [c0][c0] + (1) Acetyl-CoA [c0][c0] + (1) H+ [c0][c0]	1	1	1	1	1	1	1	1	1		1
rxn00543_c0 (-)	shunt to ethanol from CBB	(1) NAD [c0][c0] + (1) Ethanol [c0][c0] <=> (1) NADH [c0][c0] + (1) H+ [c0][c0] + (1) Acetaldehyde [c0][c0]	1	1	1	1	1	1	1	1			1
rxn00256_c0 (-)	TCA oxidative	(1) CoA [c0][c0] + (1) H+ [c0][c0] + (1) Citrate [c0][c0] <= (1) H2O [c0][c0] + (1) Acetyl-CoA [c0][c0] + (1) Oxaloacetate [c0][c0]	1	1	1	1	1	1	1	1	1	1	1
rxn00974_c0 (+)	TCA oxidative	(1) Citrate [c0][c0] <=> (1) H2O [c0][c0] + (1) cis-Aconitate [c0][c0]	1	1	1	1	1	1	1	1	1	1	1
rxn01388_c0 (-)	TCA oxidative	(1) Isocitrate [c0][c0] <=> (1) H2O [c0][c0] + (1) cis-Aconitate [c0][c0]	1	1	1	1	1	1	1	1	1	1	1
rxn01387_c0 (+)	TCA oxidative	(1) NADP [c0][c0] + (1) Isocitrate [c0][c0] <=> (1) NADPH [c0][c0] + (1) H+ [c0][c0] + (1) Oxalosuccinate [c0][c0]	1	1	1	1	1	1	1	1	1	1	1
rxn00199_c0 (+)	TCA oxidative	(1) H+ [c0][c0] + (1) Oxalosuccinate [c0][c0] => (1) CO2 [c0][c0] + (1) 2-Oxoglutarate [c0][c0]	1	1	1	1	1	1	1	1	1	1	1
rxn14048_c0 (-)	TCA oxidative	(1) CO2 [c0][c0] + (1) H+ [c0][c0] + (1) Succinyl-CoA [c0][c0] + (2) Reducedferredoxin [c0][c0] <= (1) CoA [c0][c0] + (1) 2-Oxoglutarate [c0][c0] + (2) Oxidizedferredoxin [c0][c0]				1	1		1	1	1		1
rxn00441_c0 (+)	TCA ox (PDH)	(1) 2-Oxoglutarate [c0][c0] + (1) TPP [c0][c0] + (1) H+ [c0][c0] => (1) CO2 [c0][c0] + (1) 3-Carboxy-1-hydroxypropyl-ThPP [c0][c0]	1	1	1	1			1		1
rxn02376_c0 (+)	TCA ox (PDH)	(1) Lipoamide [c0][c0] + (1) 3-Carboxy-1-hydroxypropyl-ThPP [c0][c0] <=> (1) TPP [c0][c0] + (1) S-Succinyldihydrolipoamide [c0][c0]	1	1	1	1			1		1
rxn01872_c0 (-)	TCA ox (PDH)	(1) Succinyl-CoA [c0][c0] + (1) Dihydrolipoamide [c0][c0] <=> (1) CoA [c0][c0] + (1) S-Succinyldihydrolipoamide [c0][c0]	1	1	1	1			1		1
rxn01241_c0 (+)	TCA ox (PDH)	(1) NAD [c0][c0] + (1) Dihydrolipoamide [c0][c0] <=> (1) NADH [c0][c0] + (1) H+ [c0][c0] + (1) Lipoamide [c0][c0]	1	1	1	1			1		1
rxn00285_c0 (-)	TCA oxidative	(1) ATP [c0][c0] + (1) CoA [c0][c0] + (1) Succinate [c0][c0] <=> (1) ADP [c0][c0] + (1) Phosphate [c0][c0] + (1) Succinyl-CoA [c0][c0]		1	1	1	1		1		1
rxn09272_c0 (+)	TCA oxidative	(1) Succinate [c0][c0] + (1) Ubiquinone-8 [c0][c0] => (1) Fumarate [c0][c0] + (1) Ubiquinol-8 [c0][c0]	1	1	1	1				1	1		1
rxn08527_c0 (-)	TCA oxidative	(1) Fumarate [c0][c0] + (1) Menaquinol 8 [c0][c0] <=> (1) Succinate [c0][c0] + (1) Menaquinone 8 [c0][c0]		1	1	1			1
rxn00799_c0 (-)	TCA oxidative	(1) L-Malate [c0][c0] <=> (1) H2O [c0][c0] + (1) Fumarate [c0][c0]		1	1	1	1	1	1	1	1		1
rxn00248_c0 (+)	TCA oxidative	(1) NAD [c0][c0] + (1) L-Malate [c0][c0] <=> (1) NADH [c0][c0] + (1) Oxaloacetate [c0][c0] + (1) H+ [c0][c0]	1	1	1	1		1	1	1	1		1
rxn08901_c0 (+)	TCA oxidative	(1) L-Malate [c0][c0] + (1) Menaquinone 8 [c0][c0] => (1) Oxaloacetate [c0][c0] + (1) Menaquinol 8 [c0][c0]					1
rxn00974_c0 (-)	TCA reductive	(1) Citrate [c0][c0] <=> (1) H2O [c0][c0] + (1) cis-Aconitate [c0][c0]			1		1
rxn01388_c0 (+)	TCA oxidative	(1) Isocitrate [c0][c0] <=> (1) H2O [c0][c0] + (1) cis-Aconitate [c0][c0]			1		1
rxn01387_c0 (+)	TCA oxidative	(1) NADP [c0][c0] + (1) Isocitrate [c0][c0] <=> (1) NADPH [c0][c0] + (1) H+ [c0][c0] + (1) Oxalosuccinate [c0][c0]					1
rxn00154_c0 (-)	TCA reductive	(1) NAD [c0][c0] + (1) CoA [c0][c0] + (1) Pyruvate [c0][c0] <=> (1) NADH [c0][c0] + (1) CO2 [c0][c0] + (1) Acetyl-CoA [c0][c0]	1	1	1	1			1	1	1	1	1
rxn00250_c0 (+)	TCA reductive	(1) ATP [c0][c0] + (1) Pyruvate [c0][c0] + (1) H2CO3 [c0][c0] <=> (1) ADP [c0][c0] + (1) Phosphate [c0][c0] + (1) Oxaloacetate [c0][c0] + (1) H+ [c0][c0]	1			1			1	1			1
rxn00251_c0 (-)	TCA reductive	(1) Phosphate [c0][c0] + (1) Oxaloacetate [c0][c0] + (1) H+ [c0][c0] <=> (1) H2O [c0][c0] + (1) CO2 [c0][c0] + (1) Phosphoenolpyruvate [c0][c0]		1			1	1	1		1	1
rxn00257_c0 (+)	TCA reductive	(1) ATP [c0][c0] + (1) CoA [c0][c0] + (1) Citrate [c0][c0] => (1) ADP [c0][c0] + (1) Phosphate [c0][c0] + (1) Acetyl-CoA [c0][c0] + (1) Oxaloacetate [c0][c0]			1		1
rxn00248_c0 (-)	TCA reductive	(1) NAD [c0][c0] + (1) L-Malate [c0][c0] <=> (1) NADH [c0][c0] + (1) Oxaloacetate [c0][c0] + (1) H+ [c0][c0]		1	1			1
rxn00799_c0 (+)	TCA reductive	(1) L-Malate [c0][c0] <=> (1) H2O [c0][c0] + (1) Fumarate [c0][c0]		1	1		1	1
rxn08527_c0 (+)	TCA reductive	(1) Fumarate [c0][c0] + (1) Menaquinol 8 [c0][c0] <=> (1) Succinate [c0][c0] + (1) Menaquinone 8 [c0][c0]	1	1	1	1	1	1	1
rxn08528_c0 (+)	TCA reductive	(1) Fumarate [c0][c0] + (1) 2-Demethylmenaquinol 8 [c0][c0] <=> (1) Succinate [c0][c0] + (1) 2-Demethylmenaquinone 8 [c0][c0]	1	1	1	1	1	1	1	1
rxn00285_c0 (+)	TCA reductive	(1) ATP [c0][c0] + (1) CoA [c0][c0] + (1) Succinate [c0][c0] <=> (1) ADP [c0][c0] + (1) Phosphate [c0][c0] + (1) Succinyl-CoA [c0][c0]	1	1	1	1	1	1	1			1	1
rxn00178_c0 (+)		(2) Acetyl-CoA [c0][c0] <=> (1) CoA [c0][c0] + (1) Acetoacetyl-CoA [c0][c0]	1					1	1	1	1	1	1
rxn00290_c0 (-)	TCA reductive	(1) Succinyl-CoA [c0][c0] + (1) Acetoacetate [c0][c0] <=> (1) Succinate [c0][c0] + (1) Acetoacetyl-CoA [c0][c0]									1
rxn00197_c0 (-)	TCA reductive	(1) NADP [c0][c0] + (1) CoA [c0][c0] + (1) 2-Oxoglutarate [c0][c0] <= (1) NADPH [c0][c0] + (1) CO2 [c0][c0] + (1) Succinyl-CoA [c0][c0]			1		1
rxn00198_c0 (-)	TCA reductive	(1) NADP [c0][c0] + (1) Isocitrate [c0][c0] <= (1) NADPH [c0][c0] + (1) CO2 [c0][c0] + (1) 2-Oxoglutarate [c0][c0]			1
rxn01388_c0 (+)	TCA reductive	(1) Isocitrate [c0][c0] <=> (1) H2O [c0][c0] + (1) cis-Aconitate [c0][c0]			1		1
rxn00974_c0 (-)	TCA reductive	(1) Citrate [c0][c0] <=> (1) H2O [c0][c0] + (1) cis-Aconitate [c0][c0]			1		1
rxn00161_c0	TCA connections	(1) NADP [c0][c0] + (1) L-Malate [c0][c0] => (1) NADPH [c0][c0] + (1) CO2 [c0][c0] + (1) Pyruvate [c0][c0]		1	1					1	1
rxn00935_c0	TCA connections	(1) FAD [c0][c0] + (1) H+ [c0][c0] + (1) L-Malate [c0][c0] <=> (1) Oxaloacetate [c0][c0] + (1) FADH2 [c0][c0]					1
rxn00347_c0 (-)	TCA connections	(1) L-Aspartate [c0][c0] <=> (1) NH3 [c0][c0] + (1) Fumarate [c0][c0]										1
rxn00336_c0 (+)	TCA connections	(1) Isocitrate [c0][c0] => (1) Succinate [c0][c0] + (1) Glyoxalate [c0][c0]	1	1	1	1	1	1	1				1
rxn00330_c0 (-)	TCA connections	(1) CoA [c0][c0] + (1) H+ [c0][c0] + (1) L-Malate [c0][c0] <= (1) H2O [c0][c0] + (1) Acetyl-CoA [c0][c0] + (1) Glyoxalate [c0][c0]	1		1	1	1	1					1
rxn00272_c0	TCA connections	(1) L-Alanine [c0][c0] + (1) Glyoxalate [c0][c0] <=> (1) Pyruvate [c0][c0] + (1) Glycine [c0][c0]	1	1	1		1	1	1	1	1	1	1
rxn00424_c0	TCA connections	(1) Glyoxalate [c0][c0] + (1) L-Serine [c0][c0] <=> (1) Glycine [c0][c0] + (1) Hydroxypyruvate [c0][c0]							1	1	1
rxn00260_c0	TCA connections	(1) 2-Oxoglutarate [c0][c0] + (1) L-Aspartate [c0][c0] <=> (1) L-Glutamate [c0][c0] + (1) Oxaloacetate [c0][c0]	1	1	1	1	1	1	1	1	1	1	1
rxn00262_c0 (+)	TCA connections	(1) H2O [c0][c0] + (1) O2 [c0][c0] + (1) L-Aspartate [c0][c0] => (1) NH3 [c0][c0] + (1) H2O2 [c0][c0] + (1) Oxaloacetate [c0][c0]							1				1
rxn00066_c0 (+)	TCA connections	(1) NADH [c0][c0] + (1) H2O2 [c0][c0] + (1) H+ [c0][c0] => (2) H2O [c0][c0] + (1) NAD [c0][c0]							1				1
rxn00692_c0 (+)	GCS	(1) H2O [c0][c0] + (1) Glycine [c0][c0] + (1) 5-10-Methylenetetrahydrofolate [c0][c0] <=> (1) L-Serine [c0][c0] + (1) Tetrahydrofolate [c0][c0]	1	1	1			1	1	1	1	1	1
rxn00692_c0 (-)	GCS	(1) H2O [c0][c0] + (1) Glycine [c0][c0] + (1) 5-10-Methylenetetrahydrofolate [c0][c0] <=> (1) L-Serine [c0][c0] + (1) Tetrahydrofolate [c0][c0]	1	1	1	1	1	1	1	1	1	1	1
rxn06377_c0 (+)	GCS	(1) Glycine [c0][c0] + (1) H+ [c0][c0] + (1) Lipoylprotein [c0][c0] => (1) CO2 [c0][c0] + (1) S-Aminomethyldihydrolipoylprotein [c0][c0]		1					1		1	1	1
rxn06600_c0 (+)	GCS	(1) Tetrahydrofolate [c0][c0] + (1) S-Aminomethyldihydrolipoylprotein [c0][c0] => (1) NH3 [c0][c0] + (1) 5-10-Methylenetetrahydrofolate [c0][c0] + (1) Dihydrolipolprotein [c0][c0]		1					1		1	1	1
rxn06493_c0 (+)	GCS	(1) NAD [c0][c0] + (1) Dihydrolipolprotein [c0][c0] => (1) NADH [c0][c0] + (1) H+ [c0][c0] + (1) Lipoylprotein [c0][c0]		1					1		1	1	1
rxn00414_c0 (+)	H2CO3	(1) H2O [c0][c0] + (2) ATP [c0][c0] + (1) L-Glutamine [c0][c0] + (1) H2CO3 [c0][c0] => (2) ADP [c0][c0] + (1) Phosphate [c0][c0] + (1) L-Glutamate [c0][c0] + (2) H+ [c0][c0] + (1) Carbamoylphosphate [c0][c0]			1		1	1		1
rxn00102_c0 (-)	CO2 => H2CO3	(1) H+ [c0][c0] + (1) H2CO3 [c0][c0] <=> (1) H2O [c0][c0] + (1) CO2 [c0][c0]	1	1		1	1	1	1		1	1	1
rxn00173_c0 (+)	Acetogenesis ackA/pta	(1) Phosphate [c0][c0] + (1) Acetyl-CoA [c0][c0] <=> (1) CoA [c0][c0] + (1) Acetylphosphate [c0][c0]									1		1
rxn00225_c0 (-)	Acetogenesis ackA/pta	(1) ATP [c0][c0] + (1) Acetate [c0][c0] <=> (1) ADP [c0][c0] + (1) Acetylphosphate [c0][c0]	1	1	1		1	1		1	1		1
rxn00172_c0 (-)	Acetogenesis ACSS1	(1) ATP [c0][c0] + (1) CoA [c0][c0] + (1) Acetate [c0][c0] <= (1) ADP [c0][c0] + (1) Phosphate [c0][c0] + (1) Acetyl-CoA [c0][c0]							1	1	1	1	1
rxn00175_c0 (+)	Acetate oxidation	(1) ATP [c0][c0] + (1) CoA [c0][c0] + (1) Acetate [c0][c0] => (1) PPi [c0][c0] + (1) AMP [c0][c0] + (1) Acetyl-CoA [c0][c0] + (1) H+ [c0][c0]	1	1	1	1	1	1	1	1
rxn00225_c0 (+)	Acetate oxidation ackA/pta	(1) ATP [c0][c0] + (1) Acetate [c0][c0] <=> (1) ADP [c0][c0] + (1) Acetylphosphate [c0][c0]	1	1			1	1		1	1	1	1
rxn00173_c0 (-)	Acetate oxidation ackA/pta	(1) Phosphate [c0][c0] + (1) Acetyl-CoA [c0][c0] <=> (1) CoA [c0][c0] + (1) Acetylphosphate [c0][c0]			1						1	1	1
rxn05488_c0 (+)	Acetate export	(1) Acetate [e0][e0] + (1) H+ [e0][e0] <=> (1) Acetate [c0][c0] + (1) H+ [c0][c0]	1	1	1	1	1	1	1	1	1	1	1
rxn08062_c0 (+)	Acetate export	(1) Acetate [e0][e0] + (1) Na+ [e0][e0] <=> (1) Acetate [c0][c0] + (1) Na+ [c0][c0]				1				1			1
rxn40505_c0 (+)	WLP CO => CO2	(1) H2O [c0][c0] + (1) CO [c0][c0] + (2) Oxidizedferredoxin [c0][c0] <=> (1) CO2 [c0][c0] + (3) H+ [c0][c0] + (2) Reducedferredoxin [c0][c0]								1
rxn00371_c0 (+)	WLP Formate => CO2	(1) NAD [c0][c0] + (1) Formate [c0][c0] => (1) NADH [c0][c0] + (1) CO2 [c0][c0]	1			1		1	1	1			1
rxn00690_c0 (+)	WLP Formate+THF => 10-Formyl-THF	(1) ATP [c0][c0] + (1) Formate [c0][c0] + (1) Tetrahydrofolate [c0][c0] => (1) ADP [c0][c0] + (1) Phosphate [c0][c0] + (1) 10-Formyltetrahydrofolate [c0][c0]							1	1		1
rxn01211_c0 (-)	WLP 10-Formyl-THF => 5,10-Methenyl-THF	(1) H2O [c0][c0] + (1) 5-10-Methenyltetrahydrofolate [c0][c0] <=> (1) H+ [c0][c0] + (1) 10-Formyltetrahydrofolate [c0][c0]	1	1	1	1	1	1	1	1	1	1	1
rxn00907_c0 (-)	WLP 5,10-Methenyl-THF => 5,10-Methylene-THF	(1) NADP [c0][c0] + (1) 5-10-Methylenetetrahydrofolate [c0][c0] <=> (1) NADPH [c0][c0] + (1) 5-10-Methenyltetrahydrofolate [c0][c0]	1	1	1	1	1	1	1	1	1	1	1
rxn04954_c0 (-)	WLP 5,10-Methylene-THF => 5-Methyl-THF	(1) NAD [c0][c0] + (1) 5-Methyltetrahydrofolate [c0][c0] <=> (1) NADH [c0][c0] + (1) H+ [c0][c0] + (1) 5-10-Methylenetetrahydrofolate [c0][c0]	1	1	1	1	1	1	1	1	1	1	1
rxn00693_c0	WLP 5-Methyl-THF => THF	(1) Homocysteine [c0][c0] + (1) 5-Methyltetrahydrofolate [c0][c0] <=> (1) L-Methionine [c0][c0] + (1) Tetrahydrofolate [c0][c0]	1	1	1	1	1	1	1	1	1	1	1
rxn00875_c0	Acetate => Butyrate	(1) Acetate [c0][c0] + (1) Butyryl-CoA [c0][c0] => (1) Acetyl-CoA [c0][c0] + (1) Butyrate [c0][c0]							1
rxn00649_c0	Acetate + L-cysteine (H2S)	(1) H2S [c0][c0] + (1) O-Acetyl-L-serine [c0][c0] => (1) Acetate [c0][c0] + (1) L-Cysteine [c0][c0]	1	1	1	1	1	1	1		1	1	1
rxn05733_c0	Acetate + L-cysteine (H2SO3)	H2S2O3 [c0][c0] + (1) O-Acetyl-L-serine [c0][c0] + (1) trdrd [c0][c0] => (1) Acetate [c0][c0] + (1) H+ [c0][c0] + (1) Sulfite [c0][c0] + (1) L-Cysteine [c0][c0] + (1) trdox [c0][c0]	1	1	1	1			1		1		1
rxn00952_c0	Acetate + Homocysteine (H2S)	(1) H2S [c0][c0] + (1) O-Acetyl-L-homoserine [c0][c0] => (1) Acetate [c0][c0] + (1) Homocysteine [c0][c0]	1	1	1	1		1	1	1	1	1	1
rxn06078_c0	Acetate + Homocysteine (H2SO3)	(1) H2S2O3 [c0][c0] + (1) O-Acetyl-L-homoserine [c0][c0] + (1) trdrd [c0][c0] => (1) Acetate [c0][c0] + (1) H+ [c0][c0] + (1) Sulfite [c0][c0] + (1) Homocysteine [c0][c0] + (1) trdox [c0][c0]		1		1		1	1				1
rxn13143_c0	L-Threonine => Acetate + Glycine	(1) H2O [c0][c0] + (1) NAD [c0][c0] + (1) L-Threonine [c0][c0] => (1) NADH [c0][c0] + (1) Acetate [c0][c0] + (1) Glycine [c0][c0] + (2) H+ [c0][c0]	1	1						1
rxn04660_c0	Acetate + L-Lysine	(1) H2O [c0][c0] + (1) N2-Acetyl-L-lysine [c0][c0] => (1) Acetate [c0][c0] + (1) L-Lysine [c0][c0]										1
rxn00677_c0 (+)	Propanoate	(1) Acetyl-CoA [c0][c0] + (1) Propionate [c0][c0] => (1) Acetate [c0][c0] + (1) Propionyl-CoA [c0][c0]	1			1
rxn05634_c0 (+)	Propanoate	(1) H+ [e0][e0] + (1) Propionate [e0][e0] => (1) H+ [c0][c0] + (1) Propionate [c0][c0]	1	1	1	1		1	1	1	1	1	1
rxn00669_c0 (+)	Propanoate	(1) ATP [c0][c0] + (1) CoA [c0][c0] + (1) Propionate [c0][c0] => (1) ADP [c0][c0] + (1) Phosphate [c0][c0] + (1) Propionyl-CoA [c0][c0]						1	1	1		1
rxn00985_c0 (+)	Propanoate	(1) ATP [c0][c0] + (1) Propionate [c0][c0] => (1) ADP [c0][c0] + (1) Propionyl phosphate [c0][c0]									1	1
rxn00670_c0 (-)	Propanoate	(1) Phosphate [c0][c0] + (1) Propionyl-CoA [c0][c0] <=> (1) CoA [c0][c0] + (1) Propionyl phosphate [c0][c0]									1	1
rxn09402_c0 (+)	Propanoate	(1) 2-Methylcitrate [c0][c0] => (1) Pyruvate [c0][c0] + (1) Succinate [c0][c0]							1			1
rxn00679_c0 (-)	Propanoate	(1) CoA [c0][c0] + (1) H+ [c0][c0] + (1) 2-Methylcitrate [c0][c0] <= (1) H2O [c0][c0] + (1) Oxaloacetate [c0][c0] + (1) Propionyl-CoA [c0][c0]							1	1	1	1
rxn03060_c0 (+)	Propanoate	(1) 2-Methylcitrate [c0][c0] <=> (1) H2O [c0][c0] + (1) cis-2-Methylaconitate [c0][c0]								1	1
rxn03061_c0 (-)	Propanoate	(1) Methylisocitrate [c0][c0] <= (1) H2O [c0][c0] + (1) cis-2-Methylaconitate								1	1
rxn00289_c0 (+)	Propanoate	(1) Methylisocitrate [c0][c0] <=> (1) Pyruvate [c0][c0] + (1) Succinate [c0][c0]		1						1	1
rxn00602_c0 (-)	Propanoate	(1) L-methylmalonyl-CoA [c0][c0] <= (1) Succinyl-CoA [c0][c0]			1							1	1
rxn01996_c0 (+)	Propanoate	(1) L-methylmalonyl-CoA [c0][c0] <=> (1) D-methylmalonyl-CoA [c0][c0]			1							1	1
rxn00672_c0 (+)	Propanoate	(1) H+ [c0][c0] + (1) D-methylmalonyl-CoA [c0][c0] => (1) CO2 [c0][c0] + (1) Propionyl-CoA [c0][c0]										1
rxn00678_c0 (+)	Propanoate	(1) Pyruvate [c0][c0] + (1) D-methylmalonyl-CoA [c0][c0] <=> (1) Oxaloacetate [c0][c0] + (1) Propionyl-CoA [c0][c0]			1								1
rxn01355_c0 (+)	Propanoate	(1) ATP [c0][c0] + (1) Propionyl-CoA [c0][c0] + (1) H2CO3 [c0][c0] => (1) ADP [c0][c0] + (1) Phosphate [c0][c0] + (1) H+ [c0][c0] + (1) D-methylmalonyl-CoA [c0][c0]											1
rxn05940_c0 (-)	Propanoate	(1) CoA [c0][c0] + (1) 2-Oxobutyrate [c0][c0] + (1) Oxidizedferredoxin [c0][c0] <= (1) CO2 [c0][c0] + (1) H+ [c0][c0] + (1) Propionyl-CoA [c0][c0] + (1) Reducedferredoxin [c0][c0]	1							1
rxn00668_c0 (-)	Propanoate	(1) NADPH [c0][c0] + (1) Acrylyl-CoA [c0][c0] <= (1) NADP [c0][c0] + (1) Propionyl-CoA [c0][c0]			1		1						1
rxn02123_c0 (-)	Propanoate	(1) Lactoyl-CoA [c0][c0] <= (1) H2O [c0][c0] + (1) Acrylyl-CoA [c0][c0]			1		1						1
rxn01056_c0 (+)	Propanoate	(1) Propionate [c0][c0] + (1) Lactoyl-CoA [c0][c0] => (1) H+ [c0][c0] + (1) Propionyl-CoA [c0][c0] + (1) L-Lactate [c0][c0]			1		1						1
rxn00533_c0	Propanoate	(1) ATP [c0][c0] + (1) Acetyl-CoA [c0][c0] + (1) H2CO3 [c0][c0] => (1) ADP [c0][c0] + (1) Phosphate [c0][c0] + (1) H+ [c0][c0] + (1) Malonyl-CoA [c0][c0]	1	1	1	1	1	1	1	1	1	1	1
rxn10470_c0 (-)	only AA/AN secreted	(1) MTTL [e0][e0] <= (1) MTTL [c0][c0] (Methanethiol)								1
rxn00453_c0 (-)	only AA/AN secreted	(1) MTTL [c0][c0] + (1) O-Acetyl-L-homoserine [c0][c0] <= (1) Acetate [c0][c0] + (1) L-Methionine [c0][c0] + (1) H+ [c0][c0]								1
rxn12376_c0 (-)	only AA/AN secreted	(1) 4-Hydroxy-benzylalcohol [e0][e0] <= (1) 4-Hydroxy-benzylalcohol [c0][c0]		1						1
rxn09310_c0 (+)	only AA/AN secreted	(1) ATP [c0][c0] + (1) L-Tyrosine [c0][c0] + (1) L-Cysteine [c0][c0] + (1) 1-deoxy-D-xylulose5-phosphate [c0][c0] => (1) H2O [c0][c0] + (1) CO2 [c0][c0] + (1) PPi [c0][c0] + (1) AMP [c0][c0] + (1) L-Alanine [c0][c0] + (2) H+ [c0][c0] + (1) 4-Methyl-5--2-phosphoethyl-thiazole [c0][c0] + (1) 4-Hydroxy-benzylalcohol [c0][c0]		1						1
rxn01023_c0 (-)	only AA/AN secreted	(1) Formamide [c0][c0] <= (1) H2O [c0][c0] + (1) HCN [c0][c0] (Cyanide)										1
rxn13708_c0 (+)	only AA/AN secreted	(1) Formamide [c0][c0] => (1) Formamide [e0][e0]										1
rxn02897_c0 (+)	only AA/AN secreted	(1) Nicotinate ribonucleotide [c0][c0] + (1) Dimethylbenzimidazole [c0][c0] <=> (1) H+ [c0][c0] + (1) Niacin [c0][c0] + (1) alpha-Ribazole 5'-phosphate [c0][c0]							1
rxn05310_c0 (-)	only AA/AN secreted	(1) Niacin [e0][e0] <= (1) Niacin [c0][c0]							1
rxn05625_c0 (-)	only AA/AN secreted	(1) H+ [e0][e0] + (1) Nitrite [e0][e0] <= (1) H+ [c0][c0] + (1) Nitrite [c0][c0]	1	1	1		1				1		1
rxn13734_c0 (-)	only AA/AN secreted	rxn13734_c0 (2) H+ [c0][c0] + (1) Nitrite [c0][c0] + (3) methymenaquinol 7 [e0][e0] <= (2) H2O [c0][c0] + (1) NH3 [c0][c0] + (3) methylmenaquinone 7 [e0][e0]								1
rxn00570_c0 (-)	only AA/AN secreted	(1) H2O [c0][c0] + (1) H+ [c0][c0] + (1) Nitrite [c0][c0] <= (1) O2 [c0][c0] + (1) Hydroxylamine [c0][c0]							1
rxn05703_c0 (-)	only AA/AN secreted	(1) H+ [e0][e0] + (1) Hydroxylamine [e0][e0] <= (1) H+ [c0][c0] + (1) Hydroxylamine [c0][c0]	1					1	1		1		1
rxn00109_c0 (+)	only AA/AN secreted	(1) H2O [c0][c0] + (1) NAD [c0][c0] + (1) NH3 [c0][c0] => (1) NADH [c0][c0] + (2) H+ [c0][c0] + (1) Hydroxylamine [c0][c0]	1					1	1		1		1
rxn12588_c0 (-)	only AA/AN secreted	(1) H+ [e0][e0] + (1) tricarballylate [e0][e0] <= (1) H+ [c0][c0] + (1) tricarballylate [c0][c0]							1
rxn12500_c0 (-)	only AA/AN secreted	(1) Ubiquinone-8 [c0][c0] + (1) tricarballylate [c0][c0] <= (1) cis-Aconitate [c0][c0] + (1) Ubiquinol-8 [c0][c0]							1
rxn05551_c0 (+)	Aminoethanol	(1) H+ [e0][e0] + (1) Aminoethanol [e0][e0] => (1) H+ [c0][c0] + (1) Aminoethanol [c0][c0]	1							1	1	1
rxn01072_c0 (+)	Aminoethanol	(1) H2O [c0][c0] + (1) O2 [c0][c0] + (1) Aminoethanol [c0][c0] => (1) NH3 [c0][c0] + (1) H2O2 [c0][c0] + (1) Glycolaldehyde [c0][c0]								1		1
rxn00539_c0 (+)	Aminoethanol	(1) Aminoethanol [c0][c0] => (1) NH3 [c0][c0] + (1) Acetaldehyde [c0][c0]	1							1	1	1
rxn00874_c0 (-)	FA degradation => Acetyl-CoA + Butyryl-CoA	(1) Acetyl-CoA [c0][c0] + (1) Butyryl-CoA [c0][c0] <=> (1) CoA [c0][c0] + (1) 3-Oxohexanoyl-CoA [c0][c0]				1		1	1
rxn00988_c0 (+)	Acetatoacetate => Acetoacetyl-CoA	(1) ATP [c0][c0] + (1) CoA [c0][c0] + (1) Acetoacetate [c0][c0] => (1) PPi [c0][c0] + (1) AMP [c0][c0] + (1) H+ [c0][c0] + (1) Acetoacetyl-CoA [c0][c0]							1
rxn01451_c0 (-)	Acetoacetyl-CoA => (S)-3-Hydroxybutyryl-CoA	(1) NAD [c0][c0] + (1) (S)-3-Hydroxybutyryl-CoA [c0][c0] <= (1) NADH [c0][c0] + (1) H+ [c0][c0] + (1) Acetoacetyl-CoA [c0][c0]	1						1				1
rxn02167_c0 (+)	(S)-3-Hydroxybutyryl-CoA => Crotonyl-CoA	(1) (S)-3-Hydroxybutyryl-CoA [c0][c0] => (1) H2O [c0][c0] + (1) Crotonyl-CoA [c0][c0]	1				1	1	1	1			1
rxn00872_c0 (-)	Crotonyl-CoA => Butyryl-CoA	(1) FAD [c0][c0] + (1) H+ [c0][c0] + (1) Butyryl-CoA [c0][c0] <= (1) Crotonyl-CoA [c0][c0] + (1) FADH2 [c0][c0]	1				1	1	1	1			1
rxn00868_c0 (-)	Crotonyl-CoA => Butyryl-CoA	(1) NAD [c0][c0] + (1) Butyryl-CoA [c0][c0] <= (1) NADH [c0][c0] + (1) H+ [c0][c0] + (1) Crotonyl-CoA [c0][c0]	1
rxn00875_c0 (+)	Acetate + Butyryl-CoA => Acetyl-CoA + Butyrate	(1) Acetate [c0][c0] + (1) Butyryl-CoA [c0][c0] => (1) Acetyl-CoA [c0][c0] + (1) Butyrate [c0][c0]							1
rxn00877_c0 (-)	Butyryl-CoA => Isobutyryl-CoA	(1) Isobutyryl-CoA [c0][c0] <= (1) Butyryl-CoA [c0][c0]	1				1	1	1	1			1
rxn00899_c0 (-)	Isobutyryl-CoA => 3-Methyl-2-oxobutanoate	(1) NAD [c0][c0] + (1) CoA [c0][c0] + (1) 3-Methyl-2-oxobutanoate [c0][c0] <= (1) NADH [c0][c0] + (1) CO2 [c0][c0] + (1) Isobutyryl-CoA [c0][c0]	1				1	1	1	1			1
rxn00904_c0 (-)	3-Methyl-2-oxobutanoate => Pyruvate + L-Valine	(1) Pyruvate [c0][c0] + (1) L-Valine [c0][c0] <=> (1) L-Alanine [c0][c0] + (1) 3-Methyl-2-oxobutanoate [c0][c0]	1	1			1	1	1
rxn00903_c0 (-)	3-Methyl-2-oxobutanoate => 2-Oxoglutarate + L-Valine	(1) 2-Oxoglutarate [c0][c0] + (1) L-Valine [c0][c0] <=> (1) L-Glutamate [c0][c0] + (1) 3-Methyl-2-oxobutanoate [c0][c0]	1	1	1	1	1	1	1	1	1	1
rxn01923_c0 (+)	Isobutyryl-CoA => Methacrylyl-CoA	(1) O2 [c0][c0] + (2) Isobutyryl-CoA [c0][c0] => (2) H2O [c0][c0] + (2) Methacrylyl-CoA [c0][c0]	1
rxn02949_c0 (+)	Methacrylyl-CoA => (S)-3-Hydroxyisobutyryl-CoA	(1) H2O [c0][c0] + (1) Methacrylyl-CoA [c0][c0] <=> (1) (S)-3-Hydroxyisobutyryl-CoA [c0][c0]	1
rxn03433_c0 (+)	(S)-3-Hydroxyisobutyryl-CoA=> 3-Hydroxyisobutyrate	(1) H2O [c0][c0] + (1) (S)-3-Hydroxyisobutyryl-CoA [c0][c0] => (1) CoA [c0][c0] + (1) H+ [c0][c0] + (1) 3-Hydroxyisobutyrate [c0][c0]	1
rxn01480_c0 (+)	3-Hydroxyisobutyrate => 3-Oxo-2-methylpropanoate	(1) NAD [c0][c0] + (1) 3-Hydroxyisobutyrate [c0][c0] <=> (1) NADH [c0][c0] + (1) H+ [c0][c0] + (1) 3-Oxo-2-methylpropanoate [c0][c0]	1
rxn00671_c0 (+)	3-Oxo-2-methylpropanoate => Propionyl-CoA	(1) NAD [c0][c0] + (1) CoA [c0][c0] + (1) 3-Oxo-2-methylpropanoate [c0][c0] <=> (1) NADH [c0][c0] + (1) CO2 [c0][c0] + (1) Propionyl-CoA [c0][c0]	1
rxn12565_c0 (+)	4-Hydroxybutanoate uptake	(1) H+ [e0][e0] + (1) 4-Hydroxybutanoate [e0][e0] => (1) H+ [c0][c0] + (1) 4-Hydroxybutanoate [c0][c0]								1
rxn01201_c0 (+)	4-Hydroxybutanoate => 4-Oxobutanoate	(1) NAD [c0][c0] + (1) 4-Hydroxybutanoate [c0][c0] => (1) NADH [c0][c0] + (1) H+ [c0][c0] + (1) 4-Oxobutanoate [c0][c0]								1
rxn00508_c0 (+)	4-Oxobutanoate => Succinate	(1) H2O [c0][c0] + (1) NAD [c0][c0] + (1) 4-Oxobutanoate [c0][c0] => (1) NADH [c0][c0] + (1) Succinate [c0][c0] + (2) H+ [c0][c0]								1
rxn00737_c0 (+)		(1) L-Threonine [c0][c0] => (1) NH3 [c0][c0] + (1) 2-Oxobutyrate [c0][c0]		1		1	1	1	1	1	1
rxn00165_c0 (+)		(1) L-Serine [c0][c0] => (1) NH3 [c0][c0] + (1) Pyruvate [c0][c0]		1	1			1		1
rxn00541_c0 (+)	ZI secreting Acetaldehyde	(1) L-Threonine [c0][c0] <=> (1) Glycine [c0][c0] + (1) Acetaldehyde [c0][c0]							1		1	1
rxn00542_c0 (+)	ZI secreting Acetaldehyde	(1) L-Lactate [c0][c0] => (1) Formate [c0][c0] + (1) Acetaldehyde [c0][c0]										1
rxn01048_c0 (-)	G3P=>Formaldehyde=>Methanol	(1) Formaldehyde [c0][c0] + (1) D-Xylulose5-phosphate [c0][c0] <= (1) Glyceraldehyde3-phosphate [c0][c0] + (1) Glycerone [c0][c0]			1	1		1			1		1
rxn00435_c0 (+)	G3P=>Formaldehyde=>Methanol	(1) H2O [c0][c0] + (2) Formaldehyde [c0][c0] => (1) Formate [c0][c0] + (1) H+ [c0][c0] + (1) Methanol [c0][c0]									1
rxn05569_c0 (+)	UDP-N-acetyl-D-glucosamine biosynthesis prokaryotes	(1) Phosphoenolpyruvate [c0][c0] + (1) GLUM [e0][e0] <=> (1) Pyruvate [c0][c0] + (1) D-Glucosamine phosphate [c0][c0]	1	1	1	1	1		1	1		1	1
rxn03638_c0 (+)	UDP-N-acetyl-D-glucosamine biosynthesis prokaryotes	(1) Acetyl-CoA [c0][c0] + (1) D-Glucosamine1-phosphate [c0][c0] => (1) CoA [c0][c0] + (1) H+ [c0][c0] + (1) N-Acetyl-D-glucosamine1-phosphate [c0][c0]	1	1	1	1	1	1	1	1	1		1
rxn01485_c0 (-)	UDP-N-acetyl-D-glucosamine biosynthesis prokaryotes	(1) D-Glucosamine1-phosphate [c0][c0] <=> (1) D-Glucosamine phosphate [c0][c0]	1	1	1	1	1	1	1	1	1		1
rxn00293_c0 (+)	UDP-N-acetyl-D-glucosamine biosynthesis prokaryotes	(1) UTP [c0][c0] + (1) N-Acetyl-D-glucosamine1-phosphate [c0][c0] => (1) PPi [c0][c0] + (1) UDP-N-acetylglucosamine [c0][c0]	1	1	1	1	1	1	1	1	1	1	1
rxn02005_c0 (+)	PTS Phosphotransferase system	(1) Phosphoenolpyruvate [c0][c0] + (1) TRHL [e0][e0] <=> (1) Pyruvate [c0][c0] + (1) Trehalose 6-phosphate [c0][c0]		1	1	1	1					1	1
rxn05560_c0 (+)	PTS Phosphotransferase system	(1) Phosphoenolpyruvate [c0][c0] + (1) D-Fructose [e0][e0] <=> (1) Pyruvate [c0][c0] + (1) D-fructose-1-phosphate [c0][c0]		1			1		1
rxn05560_c0 (-)	PTS Phosphotransferase system	(1) Phosphoenolpyruvate [c0][c0] + (1) D-Fructose [e0][e0] <=> (1) Pyruvate [c0][c0] + (1) D-fructose-1-phosphate [c0][c0]		1		1	1		1
rxn05610_c0 (-)	PTS Phosphotransferase system	(1) Phosphoenolpyruvate [c0][c0] + (1) D-Mannose [e0][e0] <=> (1) Pyruvate [c0][c0] + (1) D-mannose-6-phosphate [c0][c0]		1			1		1
rxn05655_c0 (+)	PTS Phosphotransferase system	(1) Phosphoenolpyruvate [c0][c0] + (1) Sucrose [e0][e0] <=> (1) Pyruvate [c0][c0] + (1) 6-Phosphosucrose [c0][c0]			1
rxn05226_c0 (+)	PTS Phosphotransferase system	(1) D-Glucose [e0][e0] + (1) Phosphoenolpyruvate [c0][c0] => (1) Pyruvate [c0][c0] + (1) D-glucose-6-phosphate [c0][c0]	1	1			1	1
rxn05569_c0 (+)	PTS Phosphotransferase system	(1) Phosphoenolpyruvate [c0][c0] + (1) GLUM [e0][e0] <=> (1) Pyruvate [c0][c0] + (1) D-Glucosamine phosphate [c0][c0]		1		1	1		1	1		1	1
rxn05485_c0 (+)	PTS Phosphotransferase system	(1) Phosphoenolpyruvate [c0][c0] + (1) N-Acetyl-D-glucosamine [e0][e0] <=> (1) Pyruvate [c0][c0] + (1) N-Acetyl-D-glucosamine 6-phosphate [c0][c0]										1
rxn05485_c0 (-)	PTS Phosphotransferase system	(1) Phosphoenolpyruvate [c0][c0] + (1) N-Acetyl-D-glucosamine [e0][e0] <=> (1) Pyruvate [c0][c0] + (1) N-Acetyl-D-glucosamine 6-phosphate [c0][c0]								1
rxn05569_c0 (-)	L-Glutamine=>GLUM	(1) Phosphoenolpyruvate [c0][c0] + (1) GLUM [e0][e0] <=> (1) Pyruvate [c0][c0] + (1) D-Glucosamine phosphate [c0][c0]									1
rxn00555_c0 (+)	L-Glutamine=>GLUM	(1) L-Glutamine [c0][c0] + (1) D-fructose-6-phosphate [c0][c0] <=> (1) L-Glutamate [c0][c0] + (1) D-Glucosamine phosphate [c0][c0]	1		1			1			1
rxn00337_c0 (+)	Homoserine from Aspartate	(1) ATP [c0][c0] + (1) L-Aspartate [c0][c0] <=> (1) ADP [c0][c0] + (1) 4-Phospho-L-aspartate [c0][c0]			1				1		1
rxn01643_c0 (-)	Homoserine from Aspartate	(1) NADP [c0][c0] + (1) Phosphate [c0][c0] + (1) L-Aspartate4-semialdehyde [c0][c0] <= (1) NADPH [c0][c0] + (1) H+ [c0][c0] + (1) 4-Phospho-L-aspartate [c0][c0]			1				1		1
rxn01302_c0 (-)	Homoserine from Aspartate	(1) NADP [c0][c0] + (1) L-Homoserine [c0][c0] <=> (1) NADPH [c0][c0] + (1) H+ [c0][c0] + (1) L-Aspartate4-semialdehyde [c0][c0]	1	1	1			1	1		1

## Sheet: ST6_media
Customized media CA/CN							Customized no amino acids media (CA2/CN2)							Autotrophic media (AA/AN)							RefGlucoseMinimal
compounds	name	formula	minFlux	maxFlux	concentration		compounds	name	formula	minFlux	maxFlux	concentration		compounds	name	formula	minFlux	maxFlux	concentration		compounds	name	formula	minFlux	maxFlux	concentration
cpd00020	Pyruvate	C3H3O3	-100	5	0.001		cpd00009	Phosphate	HO4P	-100	5	1		cpd00013	NH3	H4N	-100	100	1		cpd00149	Co2+	Co	-100	100	0.001
cpd00013	NH3	H4N	-100	5	0.001		cpd00048	Sulfate	O4S	-100	100	0.01		cpd00009	Phosphate	HO4P	-100	100	1		cpd00099	Cl-	Cl	-100	100	0.001
cpd00009	Phosphate	HO4P	-100	5	0.001		cpd00063	Ca2+	Ca	-100	100	1		cpd00048	Sulfate	O4S	-100	100	1		cpd00067	H+	H	-100	100	0.001
cpd00048	Sulfate	O4S	-100	100	0.01		cpd00011	CO2	CO2	-1000	1000	0.1		cpd12855	Al	None	-100	100	1		cpd00063	Ca2+	Ca	-100	100	0.001
cpd00063	Ca2+	Ca	-100	100	0.001		cpd10516	Fe+3	Fe	-100	100	1		cpd12857	B	None	-100	100	1		cpd00058	Cu2+	Cu	-100	100	0.001
cpd00011	CO2	CO2	-100	0	0.001		cpd00067	H+	H	-100	100	1		cpd00063	Ca2+	Ca	-100	100	1		cpd00048	Sulfate	O4S	-100	100	0.001
cpd10516	Fe+3	Fe	-100	100	0.001		cpd00001	H2O	H2O	-100	100	1		cpd00099	Cl-	Cl	-100	100	1		cpd00034	Zn2+	Zn	-100	100	0.001
cpd00067	H+	H	-100	100	0.001		cpd00205	K+	K	-100	100	1		cpd00149	Co2+	Co	-100	100	1		cpd00030	Mn2+	Mn	-100	100	0.001
cpd00001	H2O	H2O	-100	100	0.001		cpd00254	Mg	Mg	-100	100	1		cpd00058	Cu2+	Cu	-100	100	1		cpd00013	NH3	H4N	-100	100	0.001
cpd00205	K+	K	-100	100	0.001		cpd00971	Na+	Na	-100	100	0.01		cpd10515	Fe+2	Fe	-100	100	1		cpd00009	Phosphate	HO4P	-100	100	0.001
cpd00254	Mg	Mg	-100	100	0.001		cpd00099	Cl-	Cl	-100	100	0.01		cpd10516	Fe+3	Fe	-100	100	1		cpd00001	H2O	H2O	-100	100	0.001
cpd00971	Na+	Na	-100	100	0.01		cpd00058	Cu2+	Cu	-100	100	1		cpd00067	H+	H	-1000	1000	0.1		cpd00007	O2	O2	-100	100	0.001
cpd00099	Cl-	Cl	-100	100	0.01		cpd00149	Co2+	Co	-100	100	1		cpd00001	H2O	H2O	-100	100	1		cpd00205	K+	K	-100	100	0.001
cpd00058	Cu2+	Cu	-100	100	0.001		cpd00030	Mn2+	Mn	-100	100	1		cpd00205	K+	K	-100	100	1		cpd00254	Mg	Mg	-100	100	0.001
cpd00149	Co2+	Co	-100	100	0.001		cpd00034	Zn2+	Zn	-100	100	1		cpd00254	Mg	Mg	-100	100	1		cpd00971	Na+	Na	-100	100	0.001
cpd00030	Mn2+	Mn	-100	100	0.001		cpd10515	Fe+2	Fe	-100	100	1		cpd00030	Mn2+	Mn	-100	100	1		cpd10515	Fe+2	Fe	-100	100	0.001
cpd00034	Zn2+	Zn	-100	100	0.001		cpd00215	Pyridoxal	C8H9NO3	-100	5	1		cpd00244	Ni2+	Ni	-100	100	1		cpd10516	Fe+3	Fe	-100	100	0.001
cpd10515	Fe+2	Fe	-100	100	0.001		cpd00104	BIOT	C10H15N2O3S	-100	5	1		cpd11574	Molybdate	MoO4	-100	100	1		cpd11574	Molybdate	MoO4	-100	100	0.001
cpd00060	L-Methionine	C5H11NO2S	-100	5	0.001		cpd00305	Thiamin	C12H17N4OS	-100	5	1		cpd00971	Na+	Na	-1000	1000	0.1		cpd00244	Ni2+	Ni	-100	100	0.001
cpd00084	L-Cysteine	C3H7NO2S	-100	5	0.001		cpd00393	Folate	C19H17N7O6	-100	5	1		cpd00007	O2	O2	-100	100	1		cpd00027	D-Glucose	C6H12O6	-100	1	0.001
cpd00035	L-Alanine	C3H7NO2	-100	5	0.001		cpd00644	PAN	C9H16NO5	-100	5	1		cpd00034	Zn2+	Zn	-100	100	1
cpd00161	L-Threonine	C4H9NO3	-100	5	0.001		cpd00218	Niacin	C6H4NO2	-100	5	1		cpd00011	CO2	CO2	-1000	1000	0.1
cpd00156	L-Valine	C5H11NO2	-100	5	0.001		cpd00635	Cbl	C62H88CoN13O14P	-100	5	1
cpd00066	L-Phenylalanine	C9H11NO2	-100	5	0.001		cpd00557	Siroheme	C42H36FeN4O16	-100	5	1
cpd00065	L-Tryptophan	C11H12N2O2	-100	5	0.001		cpd00028	Heme	C34H30FeN4O4	-100	5	1
cpd00069	L-Tyrosine	C9H11NO3	-100	5	0.001		cpd00081	Sulfite	HO3S	-100	100	1
cpd00322	L-Isoleucine	C6H13NO2	-100	5	0.001		cpd00239	H2S	HS	-100	100	1
cpd00129	L-Proline	C5H9NO2	-100	5	0.001		cpd00075	Nitrite	HNO2	-100	100	1
cpd00107	L-Leucine	C6H13NO2	-100	5	0.001		cpd00209	Nitrate	NO3	-100	100	1
cpd00041	L-Aspartate	C4H6NO4	-100	5	0.001		cpd00007	O2	O2	-100	100	1
cpd00051	L-Arginine	C6H15N4O2	-100	5	0.001		cpd00211	Butyrate	C4H7O2	-100	100	0.01
cpd00119	L-Histidine	C6H9N3O2	-100	5	0.001		cpd00141	Propionate	C3H5O2	-100	100	0.01
cpd00039	L-Lysine	C6H15N2O2	-100	5	0.001		cpd00242	H2CO3	CHO3	-1000	1000	0.01
cpd00033	Glycine	C2H5NO2	-100	5	0.001		cpd19148	Sodium chloride	ClNa	-100	100	0.01
cpd00054	L-Serine	C3H7NO3	-100	5	0.001		cpd00100	Glycerol	C3H8O3	-100	100	1
cpd00053	L-Glutamine	C5H10N2O3	-100	5	0.001		cpd00794	TRHL	C12H22O11	-100	100	1
cpd00023	L-Glutamate	C5H8NO4	-100	5	0.001		cpd00158	CELB	C12H22O11	-100	100	1
cpd00132	L-Asparagine	C4H8N2O3	-100	5	0.001		cpd00154	Xylose	C5H10O5	-100	100	1
cpd00215	Pyridoxal	C8H9NO3	-100	5	0.001		cpd00214	Palmitate	C16H31O2	-100	100	1
cpd00104	BIOT	C10H15N2O3S	-100	5	0.001		cpd01080	ocdca	C18H35O2	-100	100	1
cpd00305	Thiamin	C12H17N4OS	-100	5	0.001		cpd01107	Decanoate	C10H19O2	-100	100	1
cpd00393	Folate	C19H17N7O6	-100	5	0.001		cpd00162	Aminoethanol	C2H8NO	-100	100	1
cpd00644	PAN	C9H16NO5	-100	5	0.001		cpd00382	Melitose	C18H32O16	-100	100	1
cpd00220	Riboflavin	C17H19N4O6	-100	5	0.001		cpd00155	Glycogen	C24H42O21	-100	100	1
cpd00218	Niacin	C6H4NO2	-100	5	0.001		cpd00105	D-Ribose	C5H10O5	-100	100	1
cpd00635	Cbl	C62H88CoN13O14P	-100	5	0.001		cpd12855	Al	None	-100	100	1
cpd00557	Siroheme	C42H36FeN4O16	-100	5	0.001		cpd00244	Ni2+	Ni	-100	100	1
cpd00028	Heme	C34H30FeN4O4	-100	5	0.001		cpd12857	B	None	-100	100	1
cpd00264	Spermidine	C7H22N3	-100	5	0.001		cpd11855	RH	HR	-100	100	1
cpd00118	Putrescine	C4H14N2	-100	5	0.001		cpd02234	(R)-3-Hydroxybutanoyl-CoA	C25H38N7O18P3S	-100	100	1
cpd00081	Sulfite	HO3S	-100	100	0.001		cpd00487	Higher fatty acid	C3H4O2R	-100	100	1
cpd00239	H2S	HS	-100	100	0.001		cpd01978	4-Substituted aniline	C6H6NR	-100	100	1
cpd00075	Nitrite	HNO2	-100	100	0.001		cpd00268	H2S2O3	HO3S2	-100	100	1
cpd00209	Nitrate	NO3	-100	100	0.001		cpd03610	Nitroalkane	NO2R	-100	100	1
cpd00418	NO	NO	-100	100	0.001		cpd00542	R-CN	CNR	-100	100	1
cpd00659	Nitrous oxide	N2O	-100	100	0.001
cpd00007	O2	O2	-100	100	0.001
cpd00211	Butyrate	C4H7O2	-100	100	0.01
cpd00141	Propionate	C3H5O2	-100	100	0.01
cpd00242	H2CO3	CHO3	-100	100	0.01
cpd19148	Sodium chloride	ClNa	-100	100	0.01
cpd00100	Glycerol	C3H8O3	-100	100	0.001
cpd00794	TRHL	C12H22O11	-100	100	0.001
cpd00158	CELB	C12H22O11	-100	100	0.001
cpd00154	Xylose	C5H10O5	-100	100	0.001
cpd00214	Palmitate	C16H31O2	-100	100	0.001
cpd01080	ocdca	C18H35O2	-100	100	0.001
cpd01107	Decanoate	C10H19O2	-100	100	0.001
cpd00076	Sucrose	C12H22O11	-100	100	0.01
cpd00179	Maltose	C12H22O11	-100	100	0.001
cpd00162	Aminoethanol	C2H8NO	-100	100	0.001
cpd00108	Galactose	C6H12O6	-100	100	0.001
cpd00082	D-Fructose	C6H12O6	-100	100	0.001
cpd00382	Melitose	C18H32O16	-100	100	0.001
cpd00155	Glycogen	C24H42O21	-100	100	0.001
cpd00105	D-Ribose	C5H10O5	-100	100	0.001
cpd12855	Al	None	-100	100	0.001
cpd00244	Ni2+	Ni	-100	100	0.001
cpd11574	Molybdate	MoO4	-100	100	0.001
cpd00221	D-Lactate	C3H5O3	-100	100	0.001
cpd12857	B	None	-100	100	0.001
cpd11855	RH	HR	-100	100	0.001
cpd02234	(R)-3-Hydroxybutanoyl-CoA	C25H38N7O18P3S	-100	100	0.001
cpd00487	Higher fatty acid	C3H4O2R	-100	100	0.001
cpd00029	Acetate	C2H3O2	-100	100	0.001
cpd01978	4-Substituted aniline	C6H6NR	-100	100	0.001
cpd00268	H2S2O3	HO3S2	-100	100	0.001
cpd03610	Nitroalkane	NO2R	-100	100	0.001
cpd00542	R-CN	CNR	-100	100	0.001

## Sheet: ST7_compounds
CO uptake		CO excretion		AA uptake		AA excretion		AN excretion		CA uptake		CA excretion		CA2 uptake		CA2 excretion		CN uptake		CN excretion		CN2 uptake		CN2 excretion
(CH3)3NO [e0]		(CH3)3N [e0]		CO2 [e0]		3-4-dihydroxy-2-butanone4-phosphate [e0]		4-Hydroxy-benzylalcohol [e0]		Acetate [e0]		5-Aminolevulinate [e0]		Aminoethanol [e0]		3-4-dihydroxy-2-butanone4-phosphate [e0]		Acetate [e0]		5-Aminolevulinate [e0]		Aminoethanol [e0]		5-Aminolevulinate [e0]
4-Hydroxybutanoate [e0]		5'-Deoxyadenosine [c0]		H+ [e0]		4-Hydroxy-benzylalcohol [e0]		5-Aminolevulinate [e0]		Decanoate [e0]		5'-Deoxyadenosine [c0]		CO2 [e0]		5-Aminolevulinate [e0]		Decanoate [e0]		Acetaldehyde [e0]		CO2 [e0]		5'-Deoxyadenosine [c0]
5-Aminolevulinate [e0]		Acetate [e0]		H2O [e0]		5'-Deoxyadenosine [c0]		5'-Deoxyadenosine [c0]		D-Fructose [e0]		Acetate [e0]		Decanoate [e0]		5'-Deoxyadenosine [c0]		D-Fructose [e0]		Acetate [e0]		Decanoate [e0]		Acetaldehyde [e0]
ABEE [e0]		Acetoacetate [e0]		NH3 [e0]		D-Fructose [e0]		Adenine [e0]		Galactose [e0]		Adenine [e0]		H+ [e0]		Acetaldehyde [e0]		Glycine [e0]		Adenosine [e0]		Glycogen [e0]		Acetate [e0]
Acetaldehyde [e0]		Butyrate [e0]		O2 [e0]		Formamide [e0]		D-Fructose [e0]		Glycine [e0]		CO2 [e0]		H2CO3 [e0]		Acetate [e0]		H+ [e0]		CO2 [e0]		H+ [e0]		Butyrate [e0]
Acetoacetate [e0]		CO2 [e0]		Phosphate [e0]		Formate [e0]		Formamide [e0]		H+ [e0]		D-Fructose [e0]		H2S [e0]		Adenine [e0]		H2S [e0]		D-Fructose [e0]		H2CO3 [e0]		CO2 [e0]
Ala-Ala [e0]		Deoxyadenosine [e0]		Sulfate [e0]		Glycolate [e0]		Formate [e0]		H2CO3 [e0]		D-glucose-6-phosphate [e0]		H2S2O3 [e0]		Butyrate [e0]		H2S2O3 [e0]		D-glucose-6-phosphate [e0]		H2S [e0]		D-Fructose [e0]
Ala-Gln [e0]		Deoxyguanosine [e0]				H+ [e0]		Glycolate [e0]		H2S [e0]		D-Mannose [e0]		Nitrite [e0]		CO2 [e0]		L-Alanine [e0]		D-Mannose [e0]		H2S2O3 [e0]		D-Mannose [e0]
Ala-His [e0]		Deoxyuridine [e0]		AN uptake		H2O [e0]		H+ [e0]		H2S2O3 [e0]		Ethanol [e0]		O2 [e0]		D-Fructose [e0]		L-Arginine [e0]		Ethanol [e0]		Nitrate [e0]		Ethanol [e0]
Ala-Leu [e0]		D-Fructose [e0]		CO2 [e0]		H2S [e0]		H2O [e0]		L-Alanine [e0]		Formate [e0]		ocdca [e0]		D-Mannose [e0]		L-Aspartate [e0]		Formate [e0]		Nitrite [e0]		Formate [e0]
ala-L-Thr-L [e0]		D-Mannose [e0]		H+ [e0]		Niacin [e0]		H2S [e0]		L-Arginine [e0]		H+ [e0]		Palmitate [e0]		Ethanol [e0]		L-Cysteine [e0]		GLUM [e0]		ocdca [e0]		glycogen(n-1) [c0]
AMP [e0]		Ethanol [e0]		H2O [e0]		Nitrite [e0]		H2S2O3 [e0]		L-Aspartate [e0]		H2 [e0]		PAN [e0]		Formate [e0]		L-Glutamate [e0]		Glycolate [e0]		Palmitate [e0]		H+ [e0]
Choline [e0]		Formate [e0]		NH3 [e0]		NO [e0]		Hydroxylamine [e0]		L-Glutamate [e0]		H2O [e0]		Phosphate [e0]		Glycine [e0]		L-Histidine [e0]		H+ [e0]		PAN [e0]		H2O [e0]
Citrate [e0]		Fumarate [e0]		Phosphate [e0]		Succinate [e0]		MTTL [e0]		L-Histidine [e0]		H2S [e0]		Propionate [e0]		Glycolate [e0]		L-Isoleucine [e0]		H2 [e0]		Phosphate [e0]		H2S [e0]
CoA [e0]		GLUM [e0]		Sulfate [e0]				Nitrite [e0]		L-Isoleucine [e0]		L-Glutamate [e0]		Sulfate [e0]		H+ [e0]		L-Leucine [e0]		H2O [e0]		Propionate [e0]		Methanol [e0]
Cys-Gly [e0]		H+ [e0]						NO [e0]		L-Leucine [e0]		Myristic acid [e0]		Sulfite [e0]		H2O [e0]		L-Lysine [e0]		H2S [e0]		Sulfate [e0]		NH3 [e0]
Decanoate [e0]		H2 [e0]						S-Ribosylhomocysteine [e0]		L-Lysine [e0]		NH3 [e0]		TRHL [e0]		H2S [e0]		L-Methionine [e0]		Methanol [e0]		Sulfite [e0]		NO [e0]
Deoxyadenosine [e0]		H2O [e0]						Sulfite [e0]		L-Methionine [e0]		NO [e0]		Xylose [e0]		Myristic acid [e0]		L-Phenylalanine [e0]		NH3 [e0]		TRHL [e0]		Pyruvate [e0]
Deoxycytidine [e0]		H2S [e0]						tricarballylate [e0]		L-Phenylalanine [e0]		Ornithine [e0]				NH3 [e0]		L-Proline [e0]		Nitrous oxide [e0]		Xylose [e0]		Succinate [e0]
Dephospho-CoA [e0]		H2S2O3 [e0]								L-Proline [e0]		Pyruvate [e0]				Nitrous oxide [e0]		L-Serine [e0]		NO [e0]				Sulfate [e0]
D-Fructose [e0]		L-Alanine [e0]								L-Serine [e0]		S-Ribosylhomocysteine [e0]				NO [e0]		L-Threonine [e0]		Ornithine [e0]				Sulfite [e0]
D-Glucose [e0]		L-Aspartate [e0]								L-Threonine [e0]		Succinate [e0]				Pyruvate [e0]		L-Valine [e0]		Pyruvate [e0]
D-Glutamate [e0]		L-Proline [e0]								L-Valine [e0]		Sulfate [e0]				Sulfate [e0]		Maltose [e0]		Succinate [e0]
dGTP [e0]		Methyl sulfide [e0]								Maltose [e0]		Sulfite [e0]				Sulfite [e0]		NH3 [e0]		Sulfate [e0]
DMSO [e0]		N2 [e0]								NH3 [e0]								Nitrite [e0]		Sulfite [e0]
Ethanol [e0]		N-Acetyl-D-glucosamine [e0]								Nitrite [e0]								Nitrous oxide [e0]
ethylsalicylate [e0]		NH3 [e0]								Nitrous oxide [e0]								NO [e0]
Fe2+ [e0]		Nitrous oxide [e0]								NO [e0]								ocdca [e0]
fe3 [e0]		Ornithine [e0]								O2 [e0]								Palmitate [e0]
Folate [e0]		Phosphate [e0]								ocdca [e0]								Phosphate [e0]
Formate [e0]		Pyruvate [e0]								Palmitate [e0]								Pyruvate [e0]
Fumarate [e0]		Succinate [e0]								Phosphate [e0]								Sucrose [e0]
GABA [e0]		Sulfate [e0]								Pyruvate [e0]								Sulfate [e0]
GLUM [e0]		Sulfite [e0]								Sucrose [e0]								Sulfite [e0]
gly-asn-L [e0]										Sulfite [e0]								TRHL [e0]
Glycerol-3-phosphate [e0]										TRHL [e0]								Xylose [e0]
Glycine [e0]										Xylose [e0]
Gly-Cys [e0]
Gly-Gln [e0]
Gly-Leu [e0]
Gly-Met [e0]
Gly-Phe [e0]
Gly-Tyr [e0]
Guanosine [e0]
H+ [e0]
H2S [e0]
H2S2O3 [e0]
HYXN [e0]
Inosine [e0]
L-Arginine [e0]
L-Aspartate [e0]
L-Glutamate [e0]
L-Histidine [e0]
L-Isoleucine [e0]
L-Leucine [e0]
L-Lysine [e0]
L-Methionine [e0]
L-Proline [e0]
L-Tryptophan [e0]
L-Valine [e0]
Maltose [e0]
Methanol [e0]
met-L-ala-L [e0]
Myristic acid [e0]
N2 [e0]
N-Acetyl-D-glucosamine [e0]
NH3 [e0]
Nitrous oxide [e0]
NO [e0]
O2 [e0]
ocdca [e0]
Palmitate [e0]
Phosphate [e0]
Pyruvate [e0]
Riboflavin [e0]
Sulfate [e0]
Sulfite [e0]
Thymidine [e0]
Uracil [e0]
XAN [e0]

## Sheet: ST8_flux_media
	PS11	PS82	AL	PO	TH88	TH94	DE	SU	PY	ZI	AC
DNR1 (NO4 => NO3)		CA,CN,CO	CN	CA,CN	CN	CA,CO					CN
DNR2 (NO3 => NH3)	CA	CA,CN,CO	CA,CN	CA,CN	CA,CN	CA,CN,CO	AN,CA,CN		CN		CA,CN
formate => CO2 (NADH)	CA,CN			AA,AN,CA,CN		AA,AN,CA,CN	CA,CN	AA,CA	CA,CN		AA
Denitrification2		AA		AA,AN,CA,CN		AA,CA,CN	AA	AA		AA,AN
Denitrification3						CA	CO	CO	CO	CN,CO	CO
Denitrification4					CA,CN,CO
Nitrification1	AN					AN	AA,AN		AN		AN
Nitrification2							AA
NH3 uptake	AA,AN,CA	AA,AN,CA	AA,AN,CA	AA,AN	AA,AN,CA,CN	AA,AN,CA,CN	AA,AN,CA	AA,AN,CA,CN	AA,AN,CA,CN,CO	AA,AN,CA,CN	AA,AN,CA
NH3 => Nitrite	AA	AA,AN	AA,AN	AA,AN	AA,AN	AA	AN	AA	AA	AA,AN	AA
NH3 excretion	CA,CN,CO	CA,CN,CO	CN,CO	CA,CN,CO	CN	CN,CO	CN,CO	CA,CN,CO	CA,CN		CA,CN,CO
DMSO		CO		CO
CO2+NH3 => Carbamoyl-P			CN	AA,AN,CA,CN,CO			AA,AN,CA,CN,CO	AA,AN,CO	AA,AN,CA,CN,CO	AA,AN,CA,CN,CO	AA,AN,CA,CN,CO
N fixation					CA,CN,CO		CO	CO
Urea hydrolysis	AA	CA,CN		AA,AN,CA,CN,CO	AA,AN,CA,CN
Nitrate uptake		CN	CN		CN						CN
Nitrite uptake	CA	CA	CA	CA,CN	CA	CA,CN	CA,CN		CN		CA
Nitrite excretion	AA	AN	AA,AN		AA,AN				AA		AA
NO uptake		CA,CO				CO	CA,CO	CO	CO	CN,CO	CO
NO excretion		AA		AA,AN,CA,CN		AA,CA,CN	AA	AA,AN		AA,AN
Nitrous oxide uptake					CA,CN,CO
Nitrous oxide excretion						CA	CO	CO	CO	CN,CO	CO
N2 uptake							CO	CO
N2 excretion					CO
SRB					AA,AN,CA,CN,CP		AA,AN,CP
SO4 reduction to SO3		AN,CN	AN	AN				AN	AN,CN	AA,AN	AN,CN
SO4 reduction to APS	AA,AN	CN	AA		AA,AN,CA,CN	AN,CA,CN	AA,AN	AA,AN,CA,CN	AA		AA
SO3 reduction	AN,CA,CN,CO	CN	CN,CO	CA,CN,CO	AA,AN,CA,CN		AN,CN
ASR1	AA,AN	CN	AA		AA,AN,CA,CN	AN,CA,CN	AA,AN	AA,AN,CA,CN	AA		AA
ASR2		CN									AA,CP
ASR3		AA,CN,CP									AA,CP
ASR4	CO	AAN,CN,CO	AAN,CN,CO	AAN,CAN,CO						AA,NA,CP
SOB/DSRox					CO	CA,CN,CP,CO	CA,CN,CO	CN,CO
H2S => SO3					AA,AN,CA,CN,CO	CA,CO	AA,AN,CA,CN,CO	CA,CO
SO3 => SO4								CA
SOX				CA,CN,CO	CA,CN	CA
S + Sulfite => H2S2O3								AN
H2S/AA	AA,AN,CA,CN,CO	AA,AN,CA,CN,CO	AA,AN,CA,CN,CO	AA,AN,CA,CN,CO	AA,AN,CA,CN,CO	AA,AN,CA,CN	AA,AN,CA,CN		AA,AN,CA,CN	CA,CN,CO	AA,AN,CA,CN
H2SO3/AA	CN	CA,CN,CO	CN	AA,CA,CN		AA,AN,CA,CN,CO	CA,CN		CA		CA,CN
Sulfate uptake	AA,AN,CA,CN,CO	AA,AN,CA,CN,CO	AA,AN,CN	AA,AN	AA,AN,CO	AA,AN,CA,CN	AA,AN	AA,AN,CN	AA,AN,CA,CN,CO	AA,AN,CA,CN,CO	AA,AN,CA,CN,CO
Sulfate excretion				CA,CN,CO	CA,CN	CA,CN,CO
Sulfate uptake/ATP hydrolysis	AN						AN	CN	AN,CN		AN,CN
Sulfite uptake	CA,CN,CO		CN,CO	CA,CN,CO	CA,CN,CO			CN
Sulfite excretion		AN,CA,CN	AN,CN	AN	CA	CA	CA,CO	AN,CA,CN,CO	AN,CA,CN		AN,CA,CN
Thiosulfate uptake	CN	CA,CN,CO	CN	CA,CN,CO	CA,CN	CA,CN,CO	CA,CN	CA,CN	CA		CA,CN
Thiosulfate excretion	CO				CO			AN
Sulfide uptake		CA,CN	CA	CA		CA,CN,CO	CA,CN,CO	CA,CO	CA,CN	CA,CN,CO	CA
Sulfide excretion	AN,CA,CN,CO	CN	CN,CO	CA,CN,CO	AA,AN,CA,CN,CO	AN,CA,CN	AN,CN	CN,CO			CN
oxTCA complete		CA	CA,CN,CO	CA,CO			CO		CA,CN,CO
OP complex II	CO	AA,AN,CA	CA,CN,CO	AA,AN,CA,CN,CO				AA,AN,CA,CN,CO	CA,CN,CO		CA,CN,CO
OP complex III			AA,AN,CA,CO				CA,CO	AA,AN,CA,CN	AA,CA,CO	AA,AN,CA,CN,CO	AA,AN,CA,CN,CO
OP complex IV	AA,AN,CA,CN,CO	AA,AN,CA,CN	AA,AN,CA,CN	AA,AN,CA,CN,CO	CN	AA,AN,CA,CN,CO		AA,AN,CA,CN,CO	AA,AN,CA,CN,CO	AA,AN,CA,CN	AN,CN
RNF complex	AN				AN, CA	AN
Glycogen uptake		CN
Glycogen excretion		CN
Glycogen => Glucose-1P		CN
Maltose uptake					CA,CN	CA,CN		CA,CN,CO	CA,CN,CO	CA,CN
Maltose => D-Glucose					CA,CN	CA,CN		CA,CN,CO	CA,CN,CO	CA,CN
Galactose uptake							CA
Galactose => Glucose-1P							CA
Sucrose uptake				CA,CN
Sucrose => D-Fructose-6P => G3P				CA,CN
Trehalose uptake		CA,CN	CN	CA,CN	CA,CN				CN	CA,CN	CA,CN
Trehalose => Trehalose-6P => D-glucose-6P		CA,CN	CN	CA,CN	CA,CN				CN		CA,CN
Fructose-6P => Mannose-6P		CA			CA,CN		CO
Mannose excretion		CA			CA,CN		CO
D-Fructose uptake		CN,CO			CA,CO		CA,CN
D-Fructose => G3P		CN,CO			CA,CO		CA,CN
Glucose-1P => Glucose-6P		CA,CN		CA,CN	CA,CN	CA,CN	CA	CA,CN,CO	CA,CN,CO
Glycolysis EMP complete (9-10 reactions)						CA,CO		CA,CN,CO		CA,CN
Acetyl-CoA+CO2 => Pyruvate (NADH)	AA,AN,CN	AA,AN,CO	AA,CA	CA,CN,CO			AA,AN,CA	AA,AN	AA,AN,CA	AA,AN	AA,AN
Pyruvate => PEP (rxn05569_c0)									CN,CO
Pyruvate => PEP (rxn01354_c0)	AN		AN,CA	CA,CN			AN		AA,CN		AN
Pyruvate => PEP (rxn05485_c0)								CO		CO
Pyruvate => PEP (rxn05560_c0)		CA		AA,AN,CA,CN,CO	CA,CN		CO
Oxaloacetate + Pi => PEP + CO2			CN		AA,AN	CA,CN,CO					CA,CN,CO
Oxaloacetate + ATP => PEP + CO2			CA						CA
PEP => Glycerate-2P	AA,AN	AA,AN	AA,AN,CA,CN,CO	CA,CN,CO	AA,AN	CA,CN		AA,AN,CA		AA,AN	AA,AN,CA,CN
Glycerate-2P => Glycerate-3P	AA,AN	AA,AN	AA,AN,CA,CN,CO	CA,CN,CO	AA,AN	CA,CN	AN	AA,AN,CA		AA,AN	AA,CA,CN
Glycerate-3P => Glycerate-1,3P	AA,AN	AA,AN	AA,AN,CA,CN,CO	AA,AN,CA,CN,CO	AA,AN	AN	AA,AN	AA,AN,CA	AA,CA,CO	AA,AN	AA,AN,CA,CN
Glycerate-1,3P => G3P	AA	AA	AA,AN,CN	AA,AN,CA,CN,CO	AA,AN	AA,AN,CA,CN	AA,AN	AA,AN,CA	AA,AN,CA,CO	AA,AN	AA,AN,CA,CN
G3P => D-Fructose-1,6P		AA,AN	CA,CN,CO	AA,AN		AA,AN,CA,CN	AA,AN	AA,AN,CA		AA,AN	AA,AN
D-Fructose-1,6P => D-Fructose-6P (rxn00549_c0)		AA,AN	CA,CO			AA,AN,CA,CN		AA,AN,CA		AA,AN	AA,AN
G3P => Glycerone-P	AA,AN,CO	AA,AN,CA,CN	AA,AN,CA,CN,CO	AA,AN,CA,CN,CO	CA,CN	AA,AN,CA,CN	AA,AN,CP	AA,AN,CA	CA,CN,CO	AA,AN	AA,AN,CA,CN
Glycerone-P => glycerol-3P	AA,AN,CA,CN,CO	CA,CN	CA,CO	AA,AN,CA,CN,CO	AA,AN,CN	AA,AN,CA,CN	AA,AN	AA,AN,CA,CN,CO	AA,AN,CA,CN,CO	AA,AN,CA,CN,CO
Glycerol => glycerol-3P	AN,CA,CN,CO	AA,AN,CA,CN,CO	AA,AN,CA,CN,CO		AA,AN,CA,CO	AA,AN,CA,CN,CO		CA,CO	AN	AA,AN,CA,CN,CO	AA,CA,CN,CO
Glycerol-3P => Glycerone-P	AA,AN,CN		AA,AN,CN	CA		CA,CN,CO	AA,CA,CN			AA,CA,CN
Glycerone-P => G3P	CA,CN	CN,CO			AA,AN,CA,CO	CA,CO	CA,CN,CO	CA,CN,CO	AA,AN,CA	CA,CN,CO	CO
PPP complete (8-9 reactions)							CN		CA,CN		CA
PPP oxidative phase		CA,CN,CO			CA,CN,CO	CA,CN,CO			CA,CN		CA
PPP non-oxidative phase (5-6 reactions)	AA,CO		AA,CA,CN	CA,CN			AA,AN,CN,CO	CN,CO	CA,CN,CO	AA,AN,CA,CN,CO	CA,CN
PTS Phosphotransferase system	CA,CN,CO	CA,CN,CO	CA,CN,CO	CA,CN,CO	CA,CN,CO	CA,CN,CO	CA,CN,CO	CA,CN,CO		CA,CN,CO	CA,CN,CO
D-Glucose+PEP=>Pyruvate+D-Glucose-6P	CO	CO			CO	CO
D-Glucose-6P=>D-fructose-6P	CO					CO
D-fructose-6P=>Acetyl-P + D-Erythrose-4P	CO					CO
D-Ribose => ribose-5P	CA	CO	CA						CA	AA,AN,CA,CN,CO	CA,CN
Xylose uptake							CA,CN
Xylose => Xylulose-5P							CA,CN
Pyruvate => Lactate (NADH)				CO						CA,CN
Lactate => Pyruvate (NADH)			CP		CP						CP
Malate => Pyruvate (NAD/NADP)		CA,CN	CN					CA	CA,CN
Pyruvate oxidation PDH		CA,CN	AN,CN,CO	AA,AN,CA,CN			CA,CN,CO		CA,CN,CO	CA,CN,CO	CA,CN,CO
Pyruvate oxidation PFOR					CA,CN	CA,CN	AA,AN,CA	AA,CN	AA,AN
Acetyl-CoA => Acetate							CA,CN,CO	CN,CO	CO	CA,CN,CO	CN,CO
Acetyl-CoA => Acetaldehyde	CA	CA,CN	CN	CA,CN	AA,AN	AN,CA,CN	CN	CA,CN	CN		AA,AN,CA,CN,CO
Ethanol uptake									CO
Ethanol excretion	CO	CA,CN,CO	CN	CA,CN	CO	CA,CN	CN,CO	CN,CO			CA,CN
Ethanol from Acetaldehyde	CO	CA,CN,CO	CN	CA,CN	CO	CA,CN	CN,CO	CN,CO			CA,CN
Ethanol to Acetaldehyde									CO
Ethanol from Pyruvate => Acetaldehyde						CA,CN
Acetaldehyde uptake	CO	CO		CO	CO	CO	CO	CO	CO	CO
Acetaldehyde excretion										CA,CN
Aminoethanol uptake and utilization	CN							CA,CN	CA	CA,CN
CO2 uptake	AA,AN,CA,CN	AA,AN	AA,AN	AA,AN	AA,AN	AA,AN	AA,AN	AA,AN	AA,AN	AA,AN	AA,AN
Calvin PRK/rbcLS				AA,AN		AA,AN
Calvin cycle (8-11 reactions)	CA,CN			AA,AN		AA,AN	CA,CN	CN	AA,CA
Glycolate => Glyoxylate		CN	AN	AA,AN,CO	AA,AN,CN	CA,CN,CO	AA,AN	CA,CN			CO
3P-glycerate => 2P-glycerate	CA,CN,CO	CA,CN,CO	CN	AA,AN	CA,CN,CO	AA,AN,CA,CN,CO	CA,CN,CO	CA,CN,CO		CA,CN,CO	CA,CN,CO
2P-glycerate => PEP	CA,CN,CO	CA,CN,CO	CN	AA	CA,CN,CO	AA,AN,CA,CN,CO	AA,AN,CA,CN,CO	CA,CN,CO		CA,CN,CO	CA,CN,CO
PEP => Pyruvate	AN,CA,CN		CN	AA,AN	CA,CN,CO	AA,AN,CA,CN,CO	AA,CA,CN,CO	CA,CN,CO	CA,CN,CO	CA,CN,CO	CA,CN,CO
Acetyl-CoA => Acetaldehyde	CA	CA,CN	CN	CA,CN	AA,AN	AN,CA,CN	CN,CP	CA,CN	CN		AA,AN,CA,CN,CO
shunt to ethanol from CBB				YES		YES
Xylulose shunt	AA,CO	CAN,CO	CN		CAN,CO	AA,CAN,CO		AAN,CAN,CO	CN,CO		CAN,CO
Xylulose-5P => Acetyl-P + G3P	AA,CO	CA,CN,CO	CN		CA,CN,CO	CA,CN,CO		AA,AN,CA,CN,CO	CN,CO		AA,AN,CA,CN,CO
Acetyl-P => Acetate	AA,CO	CA,CN,CO	CN		CA,CN,CO	AA,CA,CN,CO		AA,AN,CA,CN,CO	CN,CO		CA,CN,CO
Acetyl-P => Acetyl-CoA			CN						CA,CN	AA,AN,CN	AA,AN,CA,CN
PPP complete (8-9 reactions)							CN		CA,CN		CA
PPP oxidative phase		CA,CN,CO			CA,CN,CO	CA,CN,CO			CA,CN		CA
PPP non-oxidative phase (5-6 reactions)	AA,CO		AA,CA,CN	CA,CN			AA,AN,CN,CO	CN,CO	CA,CN,CO	AA,AN,CA,CN,CO	CA,CN
Sedoheptulose-7P=>Xylulose-5P=>Acetyl-P=>Acetate						CAN,CO		AAN,CAN,CO	CN,CO		CAN,CO
Sedoheptulose-7P=>Xylulose-5P=>Acetyl-P=>Acetyl-CoA								AAN,CAN,CO	CN		AAN,CAN
Acetate uptake	CA,CN			CA					CA,CN		CA
Acetate excretion	CN,CO	CA,CN,CO	CA,CN,CO	CA,CN,CO	CA,CN,CO	CA,CN,CO	CA,CN,CO	CA,CN,CO	CN,CO	CA,CN,CO	CA,CN,CO
Acetogenesis from sugars							CN	CN,CO	CO	CA,CN
ackA(-)/pta(+) (acetogenesis, none in same media)									CA,CN		CN
Acetate + ATP => Acetyl-CoA (1 reaction)	AA,AN,CA,CN	AA	AA,AN	AA,AN,CA	CN	AA	AA,AN	AA,AN,CA
ackA(+)/pta(-) (oxidation)									CA,CN	AA,AN,CN	AA,AN,CA
Acetate => gluconeogenesis			yes					yes		yes	yes
Acetate => Butyrate							CA,CN,CO
Acetate + L-Lysine										AA,AN
L-Threonine => Acetate + Glycine	AN,CA,CN	AA						AN
Acetate + Homocysteine (H2S)	AA,AN,CA,CN,CO	AA,AN,CA,CN,CO	AA,AN,CA,CN,CO	AA,AN,CA,CN,CO		CA,CN	AN,CN		AA,CN	CA,CN	AA,AN
Acetate + Homocysteine (H2SO3)		CA,CN,CO		AA,CA,CN		AA,AN,CA,CN,CO	CA,CN				CA
Acetate + L-cysteine (H2S)	AA,AN,CA,CN	AA,AN,CA,CN,CO	AA,AN,CA,CN,CO	CA,AN,CN	AA,AN,CA,CN,CO	AA,AN,CA,CN	AA,AN,CA,CN		AA,AN,CA,CN	CA,CN,CO	AA,CA,CN
Acetate + L-cysteine (H2SO3)	CN	CA,CN	CN	AA,CA			CA,CN		CA		CA,CN
Acetate export by Na+ proton pump				CA,CN				CA,CN			CN,CO
Acetate export by H+ proton pump	CN,CO	CAN,CO	CAN,CO	CO	CAN,CO	CAN,CO	CAN,CO	CAN,CO	CN,CO	CAN,CO	CAN,CO
WLP Methyl branch (5 reactions)							AA,AN,CA,CN,CO	AA,AN,CA,CO		CA,CN,CO
WLP CO => CO2 (rxn40505_c0)					AAN,CP			AA,CP
WLP Formate+THF => 10-Formyl-THF							AA,AN,CO	AN,CA,CO		CA,CN,CO
WLP 10-Formyl-THF => 5,10-Methenyl-THF							CO	CA,CO		CA,CN,CO
WLP 5,10-Methenyl-THF => 5,10-Methylene-THF	AA,AN,CA,CO				CO		CO	CA,CO		CA,CN,CO	AN
WLP 5,10-Methylene-THF => 5-Methyl-THF	AA,CA,CN,CO	AA,CO	CN	AA,AN,CA,CN,CO	AA,AN	AA,AN,CA	AA,AN,CA,CN,CO	AA,AN,CA,CN,CO	AA,AN,CA,CN	AA,AN,CA,CN,CO	AA,AN,CN,CO
WLP 5-Methyl-THF => THF	AA,AN,CA,CN,CO	AA,AN,CA,CN,CO	AA,AN,CA,CN,CO	AA,AN,CA,CN,CO	AA,AN,CA,CN,CO	AA,AN,CA,CN,CO	AA,AN,CA,CN,CO	AA,AN,CA,CN,CO	AA,AN,CA,CN,CO	AA,AN,CA,CN,CO	AA,AN,CA,CN,CO
WLP L-Serine+THF => 5,10-Methylene-THF+Glycine	CAN	CAN	CA,CO	CAN,CO					CN	AAN
WLP 5,10-Methylene-THF => 5,10-Methenyl-THF	CAN	CAN	CA,CO	CAN,CO					CN	AAN
WLP 5,10-Methenyl-THF => 10-Formyl-THF	CAN	CAN	CA,CO	CAN,CO					CN	AAN
WLP 10-Formyl-THF => Formate+THF	CAN	CAN	CA,CO	CAN,CO					CN	AAN
Formate secretion		CAN	CA,CO	CAN,CO					CN	AAN
formate => CO2 (Cytochrome c3+)	CAN			AAN,CAN	AAN,CAN		CA,CN	AA,CAN,CO	CA,CN		AA
GCS (rxn06377_c0, rxn06600_c0, rxn06493_c0)		AA,AN					AA,AN		AA,AN,CA,CN	CA,CN	CA,CN,CO
Serine from Glycerate-3P+Gluconeogenesis			AA,CAN,CO	CA,CO							AA
Serine from Glycerate-3P+Glycolysis		CAN
Glycine + Hydroxypyruvate => Glyoxalate + L-Serine									CN
PROPANOATE
Propanoate uptake	CP	CP	CP	CP	CP	CP	CP	CN,CP	CP	CA,CN,CP	CP
Propionate + ATP => Propionyl-CoA		CP				CP	CP	AN,CN,CP		CA
Acetyl-CoA + Propionate => Acetate + Propionyl-CoA	CP			CP
Propionate => Propionyl-CoA	CP	CP	CP	CP	CP	CP	CP	AN,CN,CP		CA	CP
Propionate => Propionyl-P => Propionyl-CoA									CP	CN,CP
Propionyl-CoA => 2-Methylcitrate => Pyruvate + Succinate								CP	CP
Propionyl-CoA => 2-Methylcitrate							CP	CP	CP	CP
2-Methylcitrate => Pyruvate + Succinate							CP		CP
2-Methylcitrate => cis-2-Methylaconitate								CP	CP
cis-2-Methylaconitate => Methylisocitrate								CP	CP
Methylisocitrate => Pyruvate + Succinate		CP						CP	CP
Succinyl-CoA => L-methylmalonyl-CoA			CN							AA,AN	AA,AN,CA,CN,CP
L-methylmalonyl-CoA => D-methylmalonyl-CoA			CN							AA,AN	AA,AN,CA,CN,CP
D-methylmalonyl-CoA => Propionyl-CoA			CN							AA,AN	AA,AN,CA,CN,CP
Propionyl-CoA + H2CO3 => D-methylmalonyl-CoA											CA
Propionyl-CoA => Acrylyl-CoA			CP		CP						CP
Acrylyl-CoA => Lactoyl-CoA			CP		CP						CP
Lactoyl-CoA + Propionate => Propionyl-CoA + L-Lactate			CP		CP						CP
Propionyl-CoA => 2-Oxobutyrate	CN						CP	CN	CP	AA,AN,CP	AN,CP
Acetyl-CoA => Malonyl-CoA	AA,AN,CA,CN,CP	AA,AN,CA,CN,CP	AA,AN,CA,CN,CP	AA,AN,CA,CN,CP	AA,AN,CA,CN,CP	AA,AN,CA,CN,CP	AA,AN,CA,CN,CP	CA,CN	AA,AN,CA,CN,CP	AA,AN,CA,CN,CP	AA,AN,CP
Butanoate excretion							CA,CN,CO
FA degradation => Acetyl-CoA + Butyryl-CoA				CA,CN		CA,CN	CA,CN
Acetyl-CoA => Acetoacetyl-CoA	AA,AN,CA,CP				AA,AN,CA,CN,CP	AA,AN		AA,AN,CA,CP	CO	AA,AN,CP	AN,CO,CP
Acetoacetyl-CoA => (S)-3-Hydroxybutyryl-CoA	AA,AN,CA				AA,AN,CA,CN	AA,AN	CO	AA,AN,CA			AN
(S)-3-Hydroxybutyryl-CoA => Crotonyl-CoA	AA,AN,CA				AA,AN,CA,CN	AA,AN	CO	AA,AN,CA			AN
Crotonyl-CoA => Butyryl-CoA	AA,AN,CA				AA,AN,CA,CN	AA,AN	CO	AA,AN,CA			AN
Butyryl-CoA => Isobutyryl-CoA	AA,AN,CA				AA,AN,CA,CN	AA,AN	CN	AA,AN,CA			AN
Isobutyryl-CoA => 3-Methyl-2-oxobutanoate	AA,AN,CA,CN				AA,AN,CA,CN	AA,AN	CN	AA,AN,CA			AN
3-Methyl-2-oxobutanoate => Pyruvate + L-Valine	AN,CN				CN	AA,AN,CA	AA,AN,CN
3-Methyl-2-oxobutanoate => 2-Oxoglutarate + L-Valine	AA,CA	CA,CO	AA,AN,CA,CN,CO	CA,CO	AA,AN,CA	CA,CN,CO	CA	AA,AN,CA,CN	AA,AN,CA,CN,CO	AA,AN,CA,CN
Acetate + Butyryl-CoA => Acetyl-CoA + Butyrate							CA,CN,CO
Isobutyryl-CoA => Methacrylyl-CoA => (S)-3-Hydroxyisobutyryl-CoA	CN
(S)-3-Hydroxyisobutyryl-CoA=> 3-Hydroxyisobutyrate	CN
3-Hydroxyisobutyrate => 3-Oxo-2-methylpropanoate	CN
3-Oxo-2-methylpropanoate => Propionyl-CoA	CN
4-Hydroxybutanoate uptake								CO
4-Hydroxybutanoate => 4-Oxobutanoate => Succinate								CO
TCA/roTCA/rTCA
oxTCA complete		CA	CA,CN,CO	CA,CO			CO		CA,CN,CO
oxTCA: Oxaloacetate => 2-Oxoglutarate	CA,CN	CA,CN,CO,	CA,CN,CO	CA,CO	CA,CN	CA,CN	CO	CA,CN	CA,CN,CO	CA,CN	CA,CN
oxTCA: 2-Oxoglutarate => Succinyl-CoA (korAB)				CA,CN,CO	CA,CN		CA,CN	CA,CO	AA,AN		AN
oxTCA: 2-Oxoglutarate => Succinyl-CoA (PDH)	CA,CN	CA,CN,CO	CA,CN,CO	CA,CN,CO			CO		AA,AN
oxTCA: Succinyl-CoA => Oxaloacetate		AA,AN,CA	CA,CN,CO	AA,AN,CA,CN,CO			CA,CN,CO		CA,CN,CO
rTCA complete*			AA		AA,AN
rTCA: PEP + CO2 => Oxaloacetate		AA,AN,CA,CN,CO			CA,CN,CO	AA,AN,CA	AN		AA,AN,CA,CN	AA,AN,CA,CN,CO
rTCA: Acetyl-CoA + CO2 => Pyruvate	AA,AN,CN	AA,AN,CO	AA,CA	CA,CN,CO			AA,AN,CA	AA	AA,AN,CA	AA,AN	AA,AN
rTCA: Pyruvate + H2CO3 => Oxaloacetate	AA,AN,CA,CN			AA,AN	CP		AA,CA,CN	CA,CN			AA,AN
Citrate => Acetyl-CoA + Oxaloacetate (rTCA/roTCA)			AA		AA,AN
Oxaloacetate => L-Malate (roTCA, rTCA)		AN,CN	AA		AA,AN	AN,CA
L-Malate => Fumarate (roTCA, rTCA)		CN	AA,AN		AA,AN	CA,
Succinate + Acetoacetyl-CoA => Succinyl-CoA + Acetoacetate (roTCA, rTCA)									CO
Fumarate + Menaquinol => Succinate (roTCA, rTCA)	AA,AN,CA,CN,	AA,AN,CN	AA,AN,CN	AA,AN,CN	AA,AN,CN,CO	CA,CP	AA,AN,CA	CA,CN,CO
Succinate => Succinyl-CoA (roTCA, rTCA)	AA,AN,CA,CN,CO	AA,AN	AA,CN	AA,AN	AA,AN,CN,CO	AA,AN,CA,CN,CO	AA,AN,CA			AA,AN,CA,CN	AA,AN,CA,CN,CO,
Succinyl-CoA => 2-Oxoglutarate			AA,AN		AA,AN
CO2 + 2-Oxoglutarate => Isocitrate (rTCA/roTCA)			AA,AN
Isocitrate => cis-Aconitate (rTCA/roTCA)			AA		AA,AN
cis-Aconitate => Citrate (rTCA/roTCA)			AA		AA,AN
H2CO3 uptake (Na+)								CA,CN
CO2 => H2CO3	AA,AN,CA,CN,	AA,AN,CA,CN,CO		AA,AN	AA,AN,CA,CN,CO,	AA,AN,CA,	AA,CA,CN		AA,AN,CA,CN,CO,	AA,AN,CA,CN,CO,	AA,AN
Pyruvate + H2CO3 => Oxaloacetate	AA,AN,CA,CN		AA	AA,AN			AA,CA,CN	CA,CN			AA,AN
L-Glutamine + H2CO3 => L-Glutamate + Carbamoyl-p			CA,CN,CO		AA,AN	CA,CN		CA,CN
Fumarate + NH3 => L-Aspartate										AA,AN,CA,CN,CO,
L-Aspartate+O2 => NH3+H2O2+Oxaloacetate							CO				CO
H2O2=>NAD recycle							CO				CO
Isocitrate => Glyoxalate + Succinate	AA	CO	AA,AN,CA,CN	CA,CN	AA,AN,CA,CN	AA,CA,CN,CO					AA,AN,CA,CN,CO
Acetyl-CoA + Glyoxalate => Malate	CA		AA,AN,CA,CN,CO	AA,AN,CA,CN,CO	AA,AN,CO	CA,CN					AA,AN,CA,CN
L-Alanine + Glyoxalate => Pyruvate + Glycine	AA	AA,AN,CA,CN,CO	AN,CN		AA,AN,CA,CN	AA,AN,CA,CN,CO	CN	CA	AN,CA	AA,AN,CA,CN	AA,AN,CA,CN,CO
L-Serine + Glyoxalate <=> Hydroxypyruvate + Glycine							AA	AN,CN	CA,CN
Pyruvate + Glycine => L-Alanine + Glyoxalate	AN,CA				CO				AA
L-Threonine => NH3 + 2-Oxobutyrate		CA,CO		CO	CA,CN	CA,CO	CA,CN	CO	CN,CO
Glycine+5,10-Methylene-THF=>Serine+THF	AA,AN,CA,CN,CO	AA,AN				AN	AA,AN	CA,CO	AA,AN,CA,CN,CO	CA,CN,CO	CA,CN,CO
L-Serine => NH3 + Pyruvate		AA,AN,CA,CN	AN			AN		CA,CN
G3P=>Formaldehyde=>Methanol									CN
UDP-N-acetyl-D-glucosamine biosynthesis (4 reactions)		CO		CO	CO		CO	CO			CO
L-Glutamine=>GLUM									CN,CO
Homoserine from Aspartate	CO	AA,CO	CO			CO	AA,AN		AA
Table 3. Flux Balance Analysis (FBA) profile showing the occurrence of predicted flux through the main pathways and reactions described for the complete (CO), customized aerobic (CA), customized anaerobic (CN), autotrophic aerobic (AA) and autotrophic anaerobic (AN) media.

## Sheet: ST9_exchange
Compound	uptake by	uptake media	secreted by	secreted media	OBS
Acetate [e0]	PS11,PO,PY,AC	CA,CN	PS11,PS82,AL,PO,TH88,TH94,DE,SU,PY,ZI,AC	CO,CA,CN
	AC,PY:Acetate=>Acetyl-P=>Acetyl-CoA		AC,AL,PY,PS11,PS82,TH88,TH94,SU:D-Xylulose-5P=>Acetate
	PO:Acetate+ATP=>Acetyl-CoA		AC,AL,PY,PS11,SU:D-fructose-6P=>Acetate
	PY,PS11:Acetate=>Acetyl-P=>D-fructose-6P		AC,AL:L-Cysteine biosynthesis from H2S2O3
			AC,DE,PY,SU,ZI:Acetyl-CoA=>Acetate+ATP
			PS11:Acetaldehyde=>Acetate
Acetaldehyde [e0]	PS11,PS82,PO,TH88,TH94,DE,SU,ZI,PY	CO	ZI	CA,CN
	Ethanol from Acetaldehyde (all -PY,ZI)		L-Threonine => Glycine + Acetaldehyde
			L-Lactate => Formate + Acetaldehyde
Acetoacetate [e0]	DE	CO	PY	CO
	Butanoate from Acetoacetate (DE)		Succinyl-CoA + Acetoacetate <= Succinate + Acetoacetyl-CoA
Ethanol [e0]	PY	CO	PS11,PS82,AL,PO,TH88,TH94,DE,SU,AC	CO,CA,CN
	Ethanol utilization		Ethanol from Acetaldehyde (all -PY,ZI)
Pyruvate [e0]	PS82,AL,PO,DE,PY,ZI,AC	CO,CA,CN	PS11,PS82,PO,TH88,TH94,SU,AC	CO,CA,CN
	AL:Pyruvate=>PEP		AC,SU,TH94:PEP=>Pyruvate+ATP
	AL,DE:Pyruvate+L-Glutamate=>2-Oxoglutarate+L-Alanine		AC:L-Alanine+Glyoxalate=>Pyruvate+Glycine
	DE:Pyruvate+NH3=>Alanine		PO,PS11,TH88,TH94:Oxaloacetate=>Pyruvate+H2CO3+ATP
	DE:PTS mannose		PO:Lactate=>Pyruvate(cytochrome)
	PY:PTS GLUM		PO,PS82:CO2+Acetyl-CoA=>Pyruvate
			PS11,TH88,TH94:PTS glucose
			PS82:PTS fructose
			SU,TH88:PTS GLUM
Formate [e0]	PS11,DE,SU,ZI	CO	PS11,PS82,AL,PO,TH88,TH94,DE,PY,ZI,AC	CO,CA,CN,AA,AN
	DE,ZI: WLP Methyl branch		AC,AL,PY,PO,PS11: 10-Formyl-THF=>Formate
	SU: Formate => CO2 (cytochrome)
	PS11: Purine biosynthesis
Fumarate [e0]	PS82,TH88,TH94	CO	DE	CO
	PS82,TH88,TH94: Fumarate=>Malate, TCA		DE:Succinate(Menaquinone)=>Fumarate, oxTCA
	TH88:Fumarate=>Succinate(Menaquinol), rTCA
GLUM [e0] (D-Glucosamine)	PS82,PO,TH88,DE,SU,ZI,AC	CO	PY	CO,CN
	PTS GLUM uptake		PTS GLUM excretion
	UDP-N-acetyl-D-glucosamine biosynthesis		L-Glutamine=>GLUM
N-Acetyl-D-glucosamine [e0]	ZI	CO	SU	CO
	PTS N-Acetyl-D-glucosamine uptake		PTS N-Acetyl-D-glucosamine excretion
	UDP-N-acetyl-D-glucosamine biosynthesis
N2 [e0]	SU	CO	TH88	CO
	N2=>NH3		Denitrification
NH3 [e0]	PS11,PS82,AL,PO,TH88,TH94,DE,SU,PY,ZI,AC	AA,AN	PS11,PS82,AL,PO,TH88,TH94,DE,SU,PY,ZI,AC	CO,CA,CN
	AC,DE,PY,PS11,TH94: Nitrification1		AC,DE:L-Aspartate=>NH3+H2O2+Oxaloacetate
	AL,PO,PS82:NH3=>Nitrite(menaquinone)		AC,DE,SU,ZI:L-Glutamine=>NH3+L-Glutamate
	DE,AC,PY,PS11,SU,TH88,TH94,ZI:NH3=>Nitrite(ubiquinone)		AL,DE,PO,PS11,PS82:L-Glutamate=>NH3+2-Oxoglutarate
	DE:NH3+Pyruvate=>Alanine		PS82,TH88,TH94:Nitrite=>NH3(NADH,NADPH)
			PY:Aminoethanol=>NH3+Acetaldehyde
Nitrous oxide [e0]	TH88	CO,CA,CN	TH94,DE,SU,PY,ZI,AC	CO,CA,CN
	Denitrification		Denitrification
NO [e0]	PS82,TH94,DE,SU,PY,ZI,AC	CO,CA,CN	PS82,DE,SU,PO,TH94,ZI	CO,CA,CN,AA,AN
	PS82,PO,TH94:NO=>Nitrate		Nitrite=>NO
	AC,DE,PY,SU,TH94,ZI:Denitrification
Nitrite [e0]	PS11,PS82,AL,PO,TH88,TH94,DE,PY,AC	CA,CN	PS11,PS82,AL,TH88,PY,AC	AA,AN
	AC,TH88,TH94:Nitrite=>NH3(NADH)		AC,PY,PS11,TH88:NH3=>Nitrite(Ubiquinone)
	DE:Nitrite=>NH3(Reducedferredoxin)		AL,PS82:NH3=>Nitrite(menaquinone)
	DE,PY:Nitrite=>NH3(Ubiquinol)
	PO,TH94:Nitrite=>NO(Cytochrome)
Sulfate [e0]	PS11,PS82,AL,PO,TH88,TH94,DE,SU,PY,ZI,AC	AA,AN,CO,CA,CN	PO,TH88,TH94	CO,CA,CN
	AC,AL,PY,PO,PS82,SU:Sulfate=>Sulfite(cytochrome)		PO,TH88:SOX
	DE,PS11,TH88,TH94,SU:SRB1		TH94:revDSR
Sulfite [e0]	PS11,AL,PO,TH88,SU	CO,CA,CN	PS82,AL,PO,TH88,TH94,DE,SU,PY,AC	CO,CA,CN,AN
	AL,PO,PS11:Sulfite=>H2S(NADPH)		AC,AL,PO,PS82,SU,PY:Sulfate=>Sulfite(cytochrome)
	PS11,TH88:Sulfite=>H2S(cytochrome)		AC,AL:L-Cysteine biosynthesis from H2S2O3
	SU:Sulfite=>H2S(DsrC-L-Cysteine)		DE:H2S=>Sulfite(cytochrome)
	TH88,TH94:revDSR		SU,TH94:H2S=>Sulfite(DsrC-disulfide-form)
			TH88:SRB2
H2S [e0]	PS82,AL,PO,TH94,DE,SU,PY,ZI,AC	CO,CA,CN	PS11,PS82,AL,PO,TH88,TH94,DE,SU,AC	CO,CA,CN,AA,AN
	PY: Homocysteine + L-cysteine synthesis		AC,AL: Cysteine=>NH3+Pyruvate+H2S
	ZI:L-cysteine synthesis		AL,PO:Sulfite=>H2S(NADP)
	DE:H2S=>Sulfite(cytochrome)		PS11,DE,THs:Sulfite=>H2S(cytochrome)
			THs,SU:DsrC-L-Cysteine degradation
H2S2O3 [e0]	PS11,PS82,AL,PO,TH88,TH94,DE,SU,PY,AC	CO,CA,CN	PS11,TH88,SU	CO,AN
	PO,THs:SOX		PS11:SO3 + Mercaptopyruvate => Pyruvate + H2S2O3
	AL,AC:Cysteine from H2S2O3+O-Acetyl-L-serine(trdrd)		TH88:Sulfate=>H2S2O3
			SU:S+Sulfite=>H2S2O3
L-Aspartate [e0]	PS11,PS82,AL,PO,TH88,TH94,DE,PY,AC	CO,CA,CN	PS82,PO,PY	CO
	AL,AC:TCA intermediaries recycle		TCA intermediaries recycle
	PS11,PS82,AL,TH94,DE,PY:Homoserine biosynthesis
Glycine [e0]	PS82,PY,SU,ZI	CO,CA,CN	PY	CA	excretion only CA2
	Glycine uptake by Na+ pump		Glycine excretion by Na+ pump
	ZI,PY: Threonine and THF synthesis		PY: Glycine from THF
L-Glutamate [e0]	PS11,PS82,AL,PO,TH88,TH94,DE,PY,AC	CO,CA,CN	AC	CA
	TCA intermediaries recycle		TCA intermediaries recycle
	Glutamate from 2-Oxoglutarate+NH3(NAD/NADP)
L-Proline [e0]	PS11,PS82,PO,TH88,SU,ZI,AC	CO,CA,CN	PO,TH88	CO
	Proline uptake by Na+ pump		Proline excretion by Na+ pump
	Glutamate synthesis from Proline		Proline synthesis from Glutamate
Myristic acid [e0] (Tetradecanoate)	PS82	CO	PS82,AL	CA
	FA biosynthesis		Beta oxidation
D-Fructose [e0]	PS82,TH88, DE	CO,CA,CN	PS82,PO,TH88,DE	CO,CA,CN,AA,AN
	PTS Fructose uptake		G3P => D-Fructose
	D-Fructose => G3P
Sucrose [e0]	PO	CA,CN
	PTS sucrose uptake
	Sucrose=>D-Fructose
TRHL [e0] (Trehalose)	PS82,AL,PO,TH88,TH94,PY,ZI,AC	CA,CN
	PS82,AL,PO,TH88,PY,ZI,AC:PTS TRHL uptake
	PS82,AL,PO,TH88,AC:TRHL=>UDP-glucose + D-glucose-6P
L-Alanine [e0]	DE	CA,CN	DE	CO
Deoxyadenosine [e0]	SU	CO	PY	CO,CA,CN
L-Arginine [e0]	PS11,PS82,AL,PO,ZI	CO,CA,CN
Glycogen	PS82	CN			only CN2
H2CO3 (bicarbonate)	SU	CA,CN
Galactose	DE	CA			only CA
Folate [e0]	PS11,PS82,AL,PO,TH88,TH94,DE,PY,AC	CO,CA,CN
Aminoethanol	PS11,SU,ZI,PY	CA,CN			only CA2/CN2
Decanoate [e0]	DE,SU,ZI	CO,CA,CN
L-Histidine [e0]	PS11,AL,SU,PY,ZI,AC	CO,CA,CN
L-Isoleucine [e0]	PS11,TH88,DE,ZI,AC	CO,CA,CN
L-Leucine [e0]	PS11,TH88,DE,SU,ZI,AC	CO,CA,CN
L-Lysine [e0]	ZI	CO,CA,CN
L-Methionine [e0]	SU,PY,ZI,AC	CO,CA,CN
L-Tryptophan [e0]	PS11,AC	CO,CA,CN
L-Valine [e0]	PS11,TH88,DE,SU,ZI,AC	CO,CA,CN
Maltose [e0]	TH88,TH94,SU,PY,ZI	CO,CA,CN
ocdca [e0] (octadecanoate)	PS11,PS82,AL,PO,TH88,TH94,DE,SU,PY,ZI,AC	CO,CA,CN
Palmitate [e0] (Hexadecanoate)	PS82,AL,TH94,DE,SU,PY,ZI	CO,CA,CN
Riboflavin [e0]	PS82,PO,SU,PY,ZI	CO,CA,CN
L-Phenylalanine [e0]	PS11,DE	CA,CN
L-Serine [e0]	PS11,SU	CA,CN
L-Threonine [e0]	SU	CA,CN
Nitrate	PS82,AL,TH88,AC	CN			only CN2
PAN [e0] (Pantothenate)	PS11,PS82,AL,PO,TH88,TH94,DE,SU,PY,ZI,AC	CA,CN
Propanoate	SU,ZI	CA,CN			only CA2/CN2
Putrescine [e0]	ZI	CA,CN
Pyridoxal [e0]	PS11,PS82,TH88,TH94,DE,SU,PY	CA,CN
Spermidine [e0]	PS82,AL,TH88,TH94,DE,SU,PY,ZI,AC	CA,CN
Xylose [e0]	DE	CA,CN
L-Cysteine [e0]	SU	CN			only CN
L-Tyrosine [e0]	PS11	CN
Methanol [e0]			AL,PY	CN
			PY: G3P=>Formaldehyde=>Methanol
			AL: Gluthatione=>Formaldehyde=>Methanol
D-Mannose [e0]			PS82,TH88,DE	CO,CA,CN
			PTS Mannose excretion
			D-fructose-6P=>D-mannose-6P
Methyl sulfide [e0]			PS82,PO	CO
			DMSO respiration
MTTL [e0] (Methanethiol)			SU	AN
Ornithine [e0]			PS82,AL,PO	CO,CA,CN
Glycogen (n-1)			PY	CN	only CN2
Succinate [e0]			PS11,PS82,AL,TH88,TH94	CO,CA,CN,AA
Adenine [e0]			PS82,AL,TH88,TH94	CA,AN
Adenosine [e0]			PY	CN	only CN
D-glucose-6-phosphate [e0]			PY	CA,CN
Glycolate [e0]			PS11	CA,CN,AA,AN
H2 [e0]			TH88,DE,SU	CO,CA,CN
Formamide [e0]			ZI	AA/AN
4-Hydroxy-benzylalcohol [e0]			PS82,SU	AA/AN
5'-Deoxyadenosine			TH88,TH94,DE,SU,PY,ZI	AA/AN	PY also CA/CN
Hydroxylamine			PS11,TH94,DE,PY,AC	AN
Niacin [e0]			DE	AA
S-Ribosylhomocysteine			PY	CA,AN
tricarballylate [e0]			DE	AN
